# Supplementary material for: Predictors of vision impairment in Multiple Sclerosis
Source: PLoS One. 2018 Apr 17;13(4):e0195856. doi: 10.1371/journal.pone.0195856 (PMC5903642; doi:10.1371/journal.pone.0195856)
Supplement: S1 File — (XLSX) [file pone.0195856.s006.xlsx]

## Sheet: Sheet1
ID#	Sex	Age_study	Age_MS_onset	duration	DMD_Categoric	DMD	Subtype	ARR_2yearsbefore	Relapses	Relapses_Categoric	EDSS	MSFC	PASAT	NHPTdominant	NHPT non-dominat	TWT	PASATZb	NHPTG	NHPTGZ	TWTZ	SRTS	SRTSZ	SRTR	SRTRZ	SRTD	SRTDZ	SPR	SPRZ	SPRD	SPRDZ	SDMT	SDMTZ	PASATZa	WLG	WLGZ	BRBZv	BRBZvi	BRBZa	BRBZf	BRB_NZ	BRB_NZ2	Incudedl_Eye	RP_v0	AON_Basal	ON_OD	ON_OS	ON_Categoric	ON	ETDRSLm_OD
002MSVIS	male	51.4326	29.3525	22.0801	no	none	SP	0	0	0	7.5	#NULL!	55	44.115	#NULL!	#NULL!	0.8254	#NULL!	#NULL!	#NULL!	#NULL!	#NULL!	#NULL!	#NULL!	#NULL!	#NULL!	#NULL!	#NULL!	#NULL!	#NULL!	#NULL!	#NULL!	0.2857	14	-1.1	#NULL!	#NULL!	#NULL!	#NULL!	#NULL!	#NULL!	1	0		0	0	0	0	#NULL!
003MSVIS	female	55.9774	48.4873	7.49008	no	none	PP	0	0	0	6	-0.39155	43	32.845	28.87	8.036	-0.16818	0.0324	-1.13792	0.13145	#NULL!	#NULL!	#NULL!	#NULL!	#NULL!	#NULL!	#NULL!	#NULL!	#NULL!	#NULL!	#NULL!	#NULL!	#NULL!	#NULL!	#NULL!	#NULL!	#NULL!	#NULL!	#NULL!	#NULL!	#NULL!	1	0		0	0	0	0	0.2
004MSVIS	male	58.6057	53.9959	4.60986	no	none	RR	0.5	0	0	3	#NULL!	53	#NULL!	#NULL!	4.455	0.6598	#NULL!	#NULL!	0.44541	#NULL!	#NULL!	#NULL!	#NULL!	#NULL!	#NULL!	#NULL!	#NULL!	#NULL!	#NULL!	#NULL!	#NULL!	0	#NULL!	#NULL!	#NULL!	#NULL!	#NULL!	#NULL!	#NULL!	#NULL!	1	0		0	0	0	0	#NULL!
005MSVIS	female	35.8652	29.4949	6.37029	yes	IFNB	RR	0.5	0	0	1.5	-0.4714	17	21	19.45	5.45	-2.321	0.0494	0.5488	0.358	61	1.142	49	0.42	9	-0.5	9	-1.6	4	-1	48	0.307	-1.583	24	-0.1	0.353	-1.3	-0.637	-0.1	-0.421	-0.528	1	0		0	0	0	0	0
008MSVIS	female	28.8973	20.9391	7.95825	yes	IFNB	RR	0	0	0	1.5	#NULL!	#NULL!	#NULL!	#NULL!	#NULL!	#NULL!	#NULL!	#NULL!	#NULL!	#NULL!	#NULL!	#NULL!	#NULL!	#NULL!	#NULL!	#NULL!	#NULL!	#NULL!	#NULL!	#NULL!	#NULL!	#NULL!	#NULL!	#NULL!	#NULL!	#NULL!	#NULL!	#NULL!	#NULL!	#NULL!	1	0		0	0	0	0	#NULL!
012MSVIS	female	41.3409	32.4764	8.86448	yes	NTZ	RR	1	0	0	2	#NULL!	56	#NULL!	#NULL!	#NULL!	#NULL!	#NULL!	#NULL!	#NULL!	56	-0.125	56	1	11	0.5	18	-1.25	5	-2	66	0.928571	0.428	32	0.1666	0.458	-1.625	0.678	0.1666	-0.080357	-0.162699	1	0		0	0	0	0	-0.12
014MSVIS	female	49.0205	37.4702	11.5503	yes	IFNB	SP	0	0	0	4	0.265799	46	19.85	19.85	10.56	0.245829	0.050378	0.641369	-0.0898	54	-0.11111	47	0.25	12	1	27	0.8333	7	0	43	-0.5	-0.333	28	-0.1428	0.3796	0.416667	-0.41666	-0.14	0.059	0.1265	1	1		0	0	0	0	0.02
018MSVIS	female	40.1444	30.7379	9.40657	yes	GA	RR	0	0	0	2	-0.309663	32	21.4	26.45	5.45	-1.07899	0.04179	-0.208	0.358	59	1	46	0.166	11	0.5	22	0.2	7	0	46	-0.166	-1.3	16	-1.83333	0.5555	0.1	-0.7333	-1.8333	-0.4777	-0.025	1	0		0	0	0	0	0.02
022MSVIS	male	37.7817	33.8727	3.90897	no	IFNB	RR	0.5	0	0	1.5	-0.214027	34	25.06	23	3.86	-0.91339	0.041615	-0.22627	0.49758	#NULL!	#NULL!	#NULL!	#NULL!	#NULL!	#NULL!	#NULL!	#NULL!	#NULL!	#NULL!	#NULL!	#NULL!	#NULL!	30	0.5	#NULL!	#NULL!	#NULL!	#NULL!	#NULL!	#NULL!	1	0		0	0	0	0	-0.1
023MSVIS	male	56.8289	47.8029	9.02601	yes	IFNB	RR	0	0	0	2	-0.014167	47	26.1	25.35	5.25	0.0802	0.0388	-0.4977	0.375	42	-0.181	33	-0.307	10	0.5	17	-0.8	5	-1	34	-0.909	0.2	17	-1.666	0.003	-0.9	-0.354	-1.666	-0.729	-0.417	1	0		0	0	0	0	0.04
024MSVIS	female	51.0383	28.4682	22.5702	yes	IFNB	RR	0	#NULL!	#NULL!	3	-1.02185	22	28.93	37.175	7.34	-1.90701	0.030255	-1.351	0.19247	#NULL!	#NULL!	#NULL!	#NULL!	#NULL!	#NULL!	#NULL!	#NULL!	#NULL!	#NULL!	#NULL!	#NULL!	-1.16666	12	-1.3	#NULL!	#NULL!	#NULL!	#NULL!	#NULL!	#NULL!	1	0		0	0	0	0	#NULL!
025MSVIS	female	38.1294	17.7659	20.3635	yes	FTY	RR	0	1	0	2.5	-0.5589	26	23.5	26.7	6.1	-1.5758	0.0398	-0.4019	0.301	62	1.33	56	1	12	1	6	-3	4	-1.5	35	-1.083	#NULL!	23	-0.666	1.111	-2.25	#NULL!	-0.666	#NULL!	#NULL!	1	0		0	0	0	0	0.02
026MSVIS	female	44.0486	36.9555	7.09309	yes	FTY	RR	1	0	0	1.5	0.569331	54	19.07	21.5	4.62	0.742637	0.049298	0.534407	0.43095	#NULL!	#NULL!	#NULL!	#NULL!	#NULL!	#NULL!	#NULL!	#NULL!	#NULL!	#NULL!	#NULL!	#NULL!	#NULL!	36	1	#NULL!	#NULL!	#NULL!	#NULL!	#NULL!	#NULL!	1	0		0	0	0	0	-0.1
027MSVIS	female	44.3087	40.5339	3.77481	yes	FTY	RR	1	0	0	2	#NULL!	60	13.3	15.5	4.4	#NULL!	#NULL!	#NULL!	#NULL!	48	-0.777	37	-0.583	10	0	18	-0.6666	4	-1.5	52	0.1428	1.222	24	-0.7142	-0.453	-1.083	0.682	-0.71429	-0.392	-0.284	1	0		0	0	0	0	-0.06
030MSVIS	female	52.3169	44.2409	8.07597	yes	none	RR	0	0	0	1	#NULL!	#NULL!	20.44	20.3	4.56	#NULL!	0.049	0.514	0.436	#NULL!	#NULL!	#NULL!	#NULL!	#NULL!	#NULL!	#NULL!	#NULL!	#NULL!	#NULL!	#NULL!	#NULL!	#NULL!	27	0	#NULL!	#NULL!	#NULL!	#NULL!	#NULL!	#NULL!	1	0		0	0	0	0	0.04
033MSVIS	female	32.7878	25.2485	7.53936	yes	IFNB	RR	0.5	0	0	1.5	#NULL!	#NULL!	#NULL!	#NULL!	#NULL!	#NULL!	#NULL!	#NULL!	#NULL!	#NULL!	#NULL!	#NULL!	#NULL!	#NULL!	#NULL!	#NULL!	#NULL!	#NULL!	#NULL!	#NULL!	#NULL!	#NULL!	#NULL!	#NULL!	#NULL!	#NULL!	#NULL!	#NULL!	#NULL!	#NULL!	1	0		0	0	0	0	#NULL!
034MSVIS	female	#NULL!	38.7734	#NULL!	yes	IFNB	RR	0.5	#NULL!	#NULL!	#NULL!	#NULL!	#NULL!	#NULL!	#NULL!	#NULL!	#NULL!	#NULL!	#NULL!	#NULL!	#NULL!	#NULL!	#NULL!	#NULL!	#NULL!	#NULL!	#NULL!	#NULL!	#NULL!	#NULL!	#NULL!	#NULL!	#NULL!	#NULL!	#NULL!	#NULL!	#NULL!	#NULL!	#NULL!	#NULL!	#NULL!	1	0		0	0	0	0	#NULL!
035MSVIS	female	48.0678	41.7467	6.32101	no	none	RR	0.5	0	0	1	0.647897	56	18.825	22.105	3.33	0.90824	0.0488	0.4914	0.54405	#NULL!	#NULL!	#NULL!	#NULL!	#NULL!	#NULL!	#NULL!	#NULL!	#NULL!	#NULL!	#NULL!	#NULL!	0.4285	#NULL!	#NULL!	#NULL!	#NULL!	#NULL!	#NULL!	#NULL!	#NULL!	1	0		0	0	0	#NULL!	#NULL!
037MSVIS	female	33.1218	26.3244	6.7974	no	none	RR	0.5	0	0	1	#NULL!	#NULL!	#NULL!	#NULL!	#NULL!	#NULL!	#NULL!	#NULL!	#NULL!	#NULL!	#NULL!	#NULL!	#NULL!	#NULL!	#NULL!	#NULL!	#NULL!	#NULL!	#NULL!	#NULL!	#NULL!	#NULL!	#NULL!	#NULL!	#NULL!	#NULL!	#NULL!	#NULL!	#NULL!	#NULL!	1	0		0	0	0	#NULL!	#NULL!
039MSVIS	male	57.7461	29.1964	28.5496	yes	FTY	RR	0.5	0	0	2	0.436679	55	24.05	21.15	4.4	0.825438	0.0442	0.0344	0.4502	61	1.545	55	1.384	12	1.5	24	0.6	10	1.5	60	1.454	1	20	-1.166	1.476	1.05	1.227	-1.166	0.646	1.251	1	0		0	0	0	0	-0.04
041MSVIS	female	55.6133	51.0335	4.57974	no	IFNB	SP	1	0	0	6	#NULL!	#NULL!	19.145	32.925	10.19	#NULL!	#NULL!	#NULL!	#NULL!	#NULL!	#NULL!	#NULL!	#NULL!	#NULL!	#NULL!	#NULL!	#NULL!	#NULL!	#NULL!	#NULL!	#NULL!	#NULL!	#NULL!	#NULL!	#NULL!	#NULL!	#NULL!	#NULL!	#NULL!	#NULL!	1	0		0	0	0	#NULL!	#NULL!
043MSVIS	female	41.7598	28.1725	13.5873	no	none	RR	0.5	#NULL!	0	1.5	0.584678	56	20.1	22.15	3.77	0.90824	0.047337	0.340325	0.50547	#NULL!	#NULL!	#NULL!	#NULL!	#NULL!	#NULL!	#NULL!	#NULL!	#NULL!	#NULL!	#NULL!	#NULL!	#NULL!	35	0.857143	#NULL!	#NULL!	#NULL!	#NULL!	#NULL!	#NULL!	1	0		0	0	0	0	-0.08
044MSVIS	female	59.1643	44.2656	14.8987	no	none	RR	0	0	0	1.5	0.303495	48	21.525	21.72	4.6	0.245829	0.046243	0.231957	0.4327	#NULL!	#NULL!	#NULL!	#NULL!	#NULL!	#NULL!	#NULL!	#NULL!	#NULL!	#NULL!	#NULL!	#NULL!	#NULL!	25	-0.57143	#NULL!	#NULL!	#NULL!	#NULL!	#NULL!	#NULL!	1	0		0	0	0	0	-0.14
046MSVIS	female	57.6475	29.3196	28.3279	yes	IFNB	RR	0	0	0	2	0.366424	44	19.31	19.29	4.96	-0.08538	0.051813	0.783512	0.40114	#NULL!	#NULL!	#NULL!	#NULL!	#NULL!	#NULL!	#NULL!	#NULL!	#NULL!	#NULL!	#NULL!	#NULL!	#NULL!	37	1.2	#NULL!	#NULL!	#NULL!	#NULL!	#NULL!	#NULL!	1	0		0	0	0	0	0.04
049MSVIS	male	39.334	29.5195	9.81451	yes	IFNB	RR	0	0	0	1	0.164447	45	26.1	19.54	3.79	-0.00258	0.043821	-0.0078	0.50372	#NULL!	#NULL!	#NULL!	#NULL!	#NULL!	#NULL!	#NULL!	#NULL!	#NULL!	#NULL!	#NULL!	#NULL!	#NULL!	31	0.285714	#NULL!	#NULL!	#NULL!	#NULL!	#NULL!	#NULL!	1	0		0	0	0	0	-0.16
051MSVIS	male	#NULL!	48.9473	#NULL!	no	none	RR	0	#NULL!	#NULL!	#NULL!	#NULL!	#NULL!	#NULL!	#NULL!	#NULL!	#NULL!	#NULL!	#NULL!	#NULL!	#NULL!	#NULL!	#NULL!	#NULL!	#NULL!	#NULL!	#NULL!	#NULL!	#NULL!	#NULL!	#NULL!	#NULL!	#NULL!	#NULL!	#NULL!	#NULL!	#NULL!	#NULL!	#NULL!	#NULL!	#NULL!	1	0		0	0	0	#NULL!	#NULL!
052MSVIS	male	52.2485	31.5072	20.7413	no	none	RR	0	0	0	1.5	7.93374	41	20.13	23.74	5.03	-0.33378	0.045589	23.74	0.395	#NULL!	#NULL!	#NULL!	#NULL!	#NULL!	#NULL!	#NULL!	#NULL!	#NULL!	#NULL!	#NULL!	#NULL!	#NULL!	29	0.333333	#NULL!	#NULL!	#NULL!	#NULL!	#NULL!	#NULL!	1	0		0	0	0	0	-0.12
055MSVIS	female	38.1239	23.447	14.6769	yes	GA	RR	0	0	0	2.5	0.591267	53	19.955	19.685	4.24	0.6598	0.0504	0.6498	0.4642	#NULL!	#NULL!	#NULL!	#NULL!	#NULL!	#NULL!	#NULL!	#NULL!	#NULL!	#NULL!	#NULL!	#NULL!	0.8	36	1.5	#NULL!	#NULL!	#NULL!	#NULL!	#NULL!	#NULL!	1	0		0	0	0	0	#NULL!
056MSVIS	male	44.4428	39.6578	4.78508	yes	IFNB	RR	0	0	0	1	0.77511	60	18.04	22.1	3.84	1.2394	0.0498	0.5866	0.49933	#NULL!	#NULL!	#NULL!	#NULL!	#NULL!	#NULL!	#NULL!	#NULL!	#NULL!	#NULL!	#NULL!	#NULL!	#NULL!	48	#NULL!	#NULL!	#NULL!	#NULL!	#NULL!	#NULL!	#NULL!	1	0		0	0	0	#NULL!	-0.16
057MSVIS	male	#NULL!	34.0287	#NULL!	yes	none	RR	0.5	#NULL!	#NULL!	#NULL!	#NULL!	#NULL!	#NULL!	#NULL!	#NULL!	#NULL!	#NULL!	#NULL!	#NULL!	#NULL!	#NULL!	#NULL!	#NULL!	#NULL!	#NULL!	#NULL!	#NULL!	#NULL!	#NULL!	#NULL!	#NULL!	#NULL!	#NULL!	#NULL!	#NULL!	#NULL!	#NULL!	#NULL!	#NULL!	#NULL!	1	0		0	0	0	#NULL!	#NULL!
058MSVIS	female	47.961	29.9247	18.0363	no	none	RR	0.5	0	0	1.5	0.257921	43	18.88	22.1	4.33	-0.16818	0.048804	0.485573	0.45637	#NULL!	#NULL!	#NULL!	#NULL!	#NULL!	#NULL!	#NULL!	#NULL!	#NULL!	#NULL!	#NULL!	#NULL!	#NULL!	26	-0.16667	#NULL!	#NULL!	#NULL!	#NULL!	#NULL!	#NULL!	1	0		0	0	0	0	0
060MSVIS	female	43.1396	37.7084	5.43121	yes	IFNB	RR	0	0	0	1.5	0.73776	55	15.96	19.38	8.04	0.825438	0.056593	1.25674	0.1311	#NULL!	#NULL!	#NULL!	#NULL!	#NULL!	#NULL!	#NULL!	#NULL!	#NULL!	#NULL!	#NULL!	#NULL!	#NULL!	40	1.5	#NULL!	#NULL!	#NULL!	#NULL!	#NULL!	#NULL!	1	0		0	0	0	0	-0.12
062MSVIS	female	51.961	20.1424	31.8186	no	none	SP	0	0	0	4	0.460721	52	20.635	21.09	4.9	0.577034	0.047927	0.398728	0.4064	#NULL!	#NULL!	#NULL!	#NULL!	#NULL!	#NULL!	#NULL!	#NULL!	#NULL!	#NULL!	#NULL!	#NULL!	#NULL!	14	-2.16667	#NULL!	#NULL!	#NULL!	#NULL!	#NULL!	#NULL!	1	0		0	0	0	0	0.12
063MSVIS	female	38.8932	32.742	6.15127	yes	GA	RR	0.5	0	0	1.5	#NULL!	54	#NULL!	#NULL!	3.68	0.74	#NULL!	#NULL!	0.51	#NULL!	#NULL!	#NULL!	#NULL!	#NULL!	#NULL!	#NULL!	#NULL!	#NULL!	#NULL!	#NULL!	#NULL!	#NULL!	25	-0.57	#NULL!	#NULL!	#NULL!	#NULL!	#NULL!	#NULL!	1	0		0	0	0	0	-0.18
064MSVIS	female	58.0308	42.8884	15.1424	no	none	RR	0	0	0	1.5	0.468063	54	21.72	21.605	4.545	0.742637	0.046163	0.224033	0.43752	#NULL!	#NULL!	#NULL!	#NULL!	#NULL!	#NULL!	#NULL!	#NULL!	#NULL!	#NULL!	#NULL!	#NULL!	0.9	#NULL!	#NULL!	#NULL!	#NULL!	#NULL!	#NULL!	#NULL!	#NULL!	2	0		0	0	0	#NULL!	#NULL!
065MSVIS	male	34.9945	24.5832	10.4114	yes	NTZ	RR	0	0	0	2.5	0.473354	58	21.03	26.36	3.67	1.07384	0.042203	-0.16802	0.51424	#NULL!	#NULL!	#NULL!	#NULL!	#NULL!	#NULL!	#NULL!	#NULL!	#NULL!	#NULL!	#NULL!	#NULL!	#NULL!	27	-0.28571	#NULL!	#NULL!	#NULL!	#NULL!	#NULL!	#NULL!	1	0		0	0	0	0	0.02
066MSVIS	female	60.232	45.3552	14.8768	no	none	PP	0	0	0	4	0.522169	45	17.54	17.3	6.89	-0.00258	0.057405	1.33716	0.23193	#NULL!	#NULL!	#NULL!	#NULL!	#NULL!	#NULL!	#NULL!	#NULL!	#NULL!	#NULL!	#NULL!	#NULL!	#NULL!	25	-0.33333	#NULL!	#NULL!	#NULL!	#NULL!	#NULL!	#NULL!	1	0		0	0	0	0	0.1
067MSVIS	female	30.8111	24.5366	6.27447	yes	FTY	RR	0	0	1	2	0.78322	57	19.58	17.94	4.66	0.991041	0.053305	0.931178	0.42744	#NULL!	#NULL!	#NULL!	#NULL!	#NULL!	#NULL!	#NULL!	#NULL!	#NULL!	#NULL!	#NULL!	#NULL!	#NULL!	25	-0.57143	#NULL!	#NULL!	#NULL!	#NULL!	#NULL!	#NULL!	1	0		0	0	0	0	-0.16
068MSVIS	male	53.0862	35.0253	18.0609	yes	IFNB	RR	0.5	0	0	2	#NULL!	#NULL!	22.27	23.94	4.115	#NULL!	0.0432	-0.06132	0.4752	#NULL!	#NULL!	#NULL!	#NULL!	#NULL!	#NULL!	#NULL!	#NULL!	#NULL!	#NULL!	#NULL!	#NULL!	#NULL!	#NULL!	#NULL!	#NULL!	#NULL!	#NULL!	#NULL!	#NULL!	#NULL!	1	0		0	0	0	#NULL!	#NULL!
069MSVIS	female	49.3682	40.0383	9.32991	yes	GA	RR	0.5	#NULL!	#NULL!	1.5	#NULL!	#NULL!	#NULL!	#NULL!	#NULL!	#NULL!	#NULL!	#NULL!	#NULL!	#NULL!	#NULL!	#NULL!	#NULL!	#NULL!	#NULL!	#NULL!	#NULL!	#NULL!	#NULL!	#NULL!	#NULL!	#NULL!	#NULL!	#NULL!	#NULL!	#NULL!	#NULL!	#NULL!	#NULL!	#NULL!	1	0		0	0	0	#NULL!	#NULL!
070MSVIS	female	64.347	28.4819	35.8652	yes	IFNB	RR	0.5	0	0	2.5	-0.670033	23	23.48	27.88	6.055	-1.8242	0.0389	-0.491	0.3051	#NULL!	#NULL!	#NULL!	#NULL!	#NULL!	#NULL!	#NULL!	#NULL!	#NULL!	#NULL!	#NULL!	#NULL!	-1.08333	#NULL!	#NULL!	#NULL!	#NULL!	#NULL!	#NULL!	#NULL!	#NULL!	1	0		0	0	0	#NULL!	#NULL!
071MSVIS	female	38.3374	34.2943	4.04312	yes	IFNB	RR	0.5	0	0	1.5	0.071937	35	18.64	21.58	4.18	-0.83059	0.049727	0.576881	0.46952	#NULL!	#NULL!	#NULL!	#NULL!	#NULL!	#NULL!	#NULL!	#NULL!	#NULL!	#NULL!	#NULL!	#NULL!	#NULL!	24	-0.5	#NULL!	#NULL!	#NULL!	#NULL!	#NULL!	#NULL!	1	0		0	0	0	0	-0.12
072MSVIS	female	56.7303	30.7351	25.9952	yes	GA	SP	0	0	0	3	-0.436045	38	26.4	20.87	16.02	-0.58218	0.04231	-0.15741	-0.568544	#NULL!	#NULL!	#NULL!	#NULL!	#NULL!	#NULL!	#NULL!	#NULL!	#NULL!	#NULL!	#NULL!	#NULL!	#NULL!	28	0.3	#NULL!	#NULL!	#NULL!	#NULL!	#NULL!	#NULL!	2	0		0	0	0	0	0.02
077MSVIS	female	54.8549	49.6783	5.17659	no	IFNBIFNB	PP	0	2	1	6	0.235197	56	29.1	18.68	9.54	0.908	0.04185	-0.202	-0.00041	#NULL!	#NULL!	#NULL!	#NULL!	#NULL!	#NULL!	#NULL!	#NULL!	#NULL!	#NULL!	#NULL!	#NULL!	#NULL!	28	0.3	#NULL!	#NULL!	#NULL!	#NULL!	#NULL!	#NULL!	1	0		0	0	0	0	0.14
080MSVIS	female	48.744	21.7331	27.011	yes	IFNB	RR	0	0	0	2	#NULL!	#NULL!	18.55	19.45	4.2	#NULL!	0.0526	0.8645	0.4677	#NULL!	#NULL!	#NULL!	#NULL!	#NULL!	#NULL!	#NULL!	#NULL!	#NULL!	#NULL!	#NULL!	#NULL!	#NULL!	22	-0.8333	#NULL!	#NULL!	#NULL!	#NULL!	#NULL!	#NULL!	1	0		0	0	0	0	0.04
081MSVIS	female	31.5667	26.2752	5.29158	no	none	RR	1	1	1	1	#NULL!	#NULL!	22.02	22.81	4.055	#NULL!	0.0446	0.0705	0.48048	#NULL!	#NULL!	#NULL!	#NULL!	#NULL!	#NULL!	#NULL!	#NULL!	#NULL!	#NULL!	#NULL!	#NULL!	#NULL!	#NULL!	#NULL!	#NULL!	#NULL!	#NULL!	#NULL!	#NULL!	#NULL!	2	0		0	0	0	2	#NULL!
086MSVIS	male	37.8966	30.3546	7.54209	yes	GA	RR	0	0	0	1	0.989171	55	16.79	16.27	3.845	0.825438	0.060496	1.64318	0.4989	#NULL!	#NULL!	#NULL!	#NULL!	#NULL!	#NULL!	#NULL!	#NULL!	#NULL!	#NULL!	#NULL!	#NULL!	#NULL!	32	0.833333	#NULL!	#NULL!	#NULL!	#NULL!	#NULL!	#NULL!	1	0		0	0	0	0	#NULL!
087MSVIS	female	44.5195	26.2423	18.2772	yes	IFNB	RR	0.5	0	0	2	0	32	18.95	20.8	4.57	-1.07	0.05	0.635	0.435	#NULL!	#NULL!	#NULL!	#NULL!	#NULL!	#NULL!	#NULL!	#NULL!	#NULL!	#NULL!	#NULL!	#NULL!	#NULL!	23	-0.857	#NULL!	#NULL!	#NULL!	#NULL!	#NULL!	#NULL!	1	0		0	0	0	0	-0.08
088MSVIS	female	22.6057	18.9541	3.65161	yes	FTY	RR	0.5	2	1	1.5	0.7146	55	17.48	21.05	3.53	0.825	0.0519	0.7928	0.526	#NULL!	#NULL!	#NULL!	#NULL!	#NULL!	#NULL!	#NULL!	#NULL!	#NULL!	#NULL!	#NULL!	#NULL!	#NULL!	34	0.9	#NULL!	#NULL!	#NULL!	#NULL!	#NULL!	#NULL!	1	0		0	0	0	0	0.04
091MSVIS	male	50.5099	38.7433	11.7666	no	none	PP	0	0	0	7.5	#NULL!	27	33.22	#NULL!	#NULL!	-1.493	#NULL!	#NULL!	#NULL!	#NULL!	#NULL!	#NULL!	#NULL!	#NULL!	#NULL!	#NULL!	#NULL!	#NULL!	#NULL!	#NULL!	#NULL!	#NULL!	24	-0.714	#NULL!	#NULL!	#NULL!	#NULL!	#NULL!	#NULL!	1	0		0	0	0	0	0.06
093MSVIS	female	39.2327	35.5784	3.65435	yes	none	SPSP	0.5	2	1	2	#NULL!	#NULL!	#NULL!	#NULL!	#NULL!	#NULL!	#NULL!	#NULL!	#NULL!	#NULL!	#NULL!	#NULL!	#NULL!	#NULL!	#NULL!	#NULL!	#NULL!	#NULL!	#NULL!	#NULL!	#NULL!	#NULL!	#NULL!	#NULL!	#NULL!	#NULL!	#NULL!	#NULL!	#NULL!	#NULL!	1	0		0	0	0	0	#NULL!
095MSVIS	male	46.3101	40.1095	6.20055	yes	IFNB	RR	0	0	0	1.5	#NULL!	48	#NULL!	#NULL!	4.135	0.2458	#NULL!	#NULL!	0.4734	#NULL!	#NULL!	#NULL!	#NULL!	#NULL!	#NULL!	#NULL!	#NULL!	#NULL!	#NULL!	#NULL!	#NULL!	0.3	26	-0.16666	#NULL!	#NULL!	#NULL!	#NULL!	#NULL!	#NULL!	1	0		0	0	0	0	#NULL!
096MSVIS	male	38.0938	29.5359	8.55784	yes	IFNB	RR	0	0	0	1	0.831147	58	18.83	19.07	3.36	1.07384	0.05277	0.8782	0.5414	#NULL!	#NULL!	#NULL!	#NULL!	#NULL!	#NULL!	#NULL!	#NULL!	#NULL!	#NULL!	#NULL!	#NULL!	#NULL!	25	-0.57	#NULL!	#NULL!	#NULL!	#NULL!	#NULL!	#NULL!	1	0		0	0	0	0	-0.1
097MSVIS	female	47.7392	44.4107	3.32854	yes	FTY	RR	0.5	1	1	2	-3.03707	23	20.23	21.03	7.74	-1.824	0.0484	0.452781	-7.74	#NULL!	#NULL!	#NULL!	#NULL!	#NULL!	#NULL!	#NULL!	#NULL!	#NULL!	#NULL!	#NULL!	#NULL!	-1.08333	22	-0.3	#NULL!	#NULL!	#NULL!	#NULL!	#NULL!	#NULL!	1	0	NO OD más que dudosa	0	0	0	0	#NULL!
098MSVIS	male	37.0972	19.9042	17.193	yes	IFNB	RR	0	0	0	1.5	0.33847	56	20.755	29.945	3.285	0.90824	0.039448	-0.44082	0.54799	#NULL!	#NULL!	#NULL!	#NULL!	#NULL!	#NULL!	#NULL!	#NULL!	#NULL!	#NULL!	#NULL!	#NULL!	#NULL!	33	1	#NULL!	#NULL!	#NULL!	#NULL!	#NULL!	#NULL!	1	0		0	0	0	0	#NULL!
099MSVIS	male	27.0246	19.7782	7.24641	yes	none	RR	0	0	0	2	0.416244	57	24.465	24.47	3.175	0.991041	0.040871	-0.29995	0.55764	#NULL!	#NULL!	#NULL!	#NULL!	#NULL!	#NULL!	#NULL!	#NULL!	#NULL!	#NULL!	#NULL!	#NULL!	#NULL!	30	0.142857	#NULL!	#NULL!	#NULL!	#NULL!	#NULL!	#NULL!	1	0		0	0	0	0	#NULL!
101MSVIS	male	47.6105	40.8925	6.718	yes	IFNB	RR	0.5	#NULL!	#NULL!	1.5	#NULL!	#NULL!	#NULL!	#NULL!	#NULL!	#NULL!	#NULL!	#NULL!	#NULL!	#NULL!	#NULL!	#NULL!	#NULL!	#NULL!	#NULL!	#NULL!	#NULL!	#NULL!	#NULL!	#NULL!	#NULL!	#NULL!	#NULL!	#NULL!	#NULL!	#NULL!	#NULL!	#NULL!	#NULL!	#NULL!	1	#NULL!		0	0	0	#NULL!	#NULL!
102MSVIS	female	#NULL!	24.7392	#NULL!	yes	IFNB	RR	0.5	#NULL!	#NULL!	#NULL!	#NULL!	#NULL!	#NULL!	#NULL!	#NULL!	#NULL!	#NULL!	#NULL!	#NULL!	#NULL!	#NULL!	#NULL!	#NULL!	#NULL!	#NULL!	#NULL!	#NULL!	#NULL!	#NULL!	#NULL!	#NULL!	#NULL!	#NULL!	#NULL!	#NULL!	#NULL!	#NULL!	#NULL!	#NULL!	#NULL!	2	#NULL!		0	0	0	#NULL!	#NULL!
103MSVIS	female	46.8713	31.1075	15.7639	yes	IFNB	RR	0.5	#NULL!	#NULL!	1	#NULL!	#NULL!	#NULL!	#NULL!	#NULL!	#NULL!	#NULL!	#NULL!	#NULL!	#NULL!	#NULL!	#NULL!	#NULL!	#NULL!	#NULL!	#NULL!	#NULL!	#NULL!	#NULL!	#NULL!	#NULL!	#NULL!	#NULL!	#NULL!	#NULL!	#NULL!	#NULL!	#NULL!	#NULL!	#NULL!	1	#NULL!	MUY RARO REVISAR	0	0	0	#NULL!	#NULL!
104MSVIS	female	35.2437	22.6119	12.6318	yes	IFNB	RR	0.5	0	0	4	-0.689777	#NULL!	33.94	27.085	9.21	-0.99619	0.0327	-1.10164	0.0285	#NULL!	#NULL!	#NULL!	#NULL!	#NULL!	#NULL!	#NULL!	#NULL!	#NULL!	#NULL!	#NULL!	#NULL!	-1.7777	26	-0.4285	#NULL!	#NULL!	#NULL!	#NULL!	#NULL!	#NULL!	1	#NULL!		0	0	0	#NULL!	#NULL!
105MSVIS	female	38.4661	25.1691	13.2971	yes	IFNB	RR	0.5	#NULL!	#NULL!	1.5	#NULL!	#NULL!	#NULL!	#NULL!	#NULL!	#NULL!	#NULL!	#NULL!	#NULL!	#NULL!	#NULL!	#NULL!	#NULL!	#NULL!	#NULL!	#NULL!	#NULL!	#NULL!	#NULL!	#NULL!	#NULL!	#NULL!	#NULL!	#NULL!	#NULL!	#NULL!	#NULL!	#NULL!	#NULL!	#NULL!	1	#NULL!		0	0	0	#NULL!	#NULL!
106MSVIS	female	36.0951	23.3785	12.7166	yes	IFNB	RR	1	1	1	2.5	0.455602	50	19.225	20.375	6.09	0.4114	0.050499	0.653335	0.30207	#NULL!	#NULL!	#NULL!	#NULL!	#NULL!	#NULL!	#NULL!	#NULL!	#NULL!	#NULL!	#NULL!	#NULL!	1.66667	#NULL!	#NULL!	#NULL!	#NULL!	#NULL!	#NULL!	#NULL!	#NULL!	1	#NULL!	NEI-25 visita 2.	0	0	0	#NULL!	#NULL!
109MSVIS	female	#NULL!	31.77	#NULL!	yes	IFNB	SP	0	#NULL!	#NULL!	#NULL!	#NULL!	#NULL!	#NULL!	#NULL!	#NULL!	#NULL!	#NULL!	#NULL!	#NULL!	#NULL!	#NULL!	#NULL!	#NULL!	#NULL!	#NULL!	#NULL!	#NULL!	#NULL!	#NULL!	#NULL!	#NULL!	#NULL!	#NULL!	#NULL!	#NULL!	#NULL!	#NULL!	#NULL!	#NULL!	#NULL!	1	#NULL!	No hay NEI-25	0	0	0	#NULL!	#NULL!
111MSVIS	male	#NULL!	39.5455	#NULL!	no	none	RR	0	#NULL!	#NULL!	#NULL!	#NULL!	#NULL!	#NULL!	#NULL!	#NULL!	#NULL!	#NULL!	#NULL!	#NULL!	#NULL!	#NULL!	#NULL!	#NULL!	#NULL!	#NULL!	#NULL!	#NULL!	#NULL!	#NULL!	#NULL!	#NULL!	#NULL!	#NULL!	#NULL!	#NULL!	#NULL!	#NULL!	#NULL!	#NULL!	#NULL!	1	#NULL!	NEI-25 visita 1.	0	0	0	#NULL!	#NULL!
112MSVIS	female	#NULL!	32.8953	#NULL!	no	none	RR	0.5	#NULL!	#NULL!	#NULL!	#NULL!	#NULL!	#NULL!	#NULL!	#NULL!	#NULL!	#NULL!	#NULL!	#NULL!	#NULL!	#NULL!	#NULL!	#NULL!	#NULL!	#NULL!	#NULL!	#NULL!	#NULL!	#NULL!	#NULL!	#NULL!	#NULL!	#NULL!	#NULL!	#NULL!	#NULL!	#NULL!	#NULL!	#NULL!	#NULL!	1	#NULL!	NEI-25 visita 1.	0	0	0	#NULL!	#NULL!
001MSVIS	female	31.1287	27.1896	3.93908	yes	IFNB	RR	0.5	0	0	1	0.565715	51	18.5	20.6	4	0.494233	0.005115	0.717911	0.485	60	0.545	58	0.846	12	1	26	0.666	8	0.5	61	0.23	0.222	16	-1.857	0.797	0.583	0.226	-1.857	-0.062	0.535	1	0		0	1	1	0	-0.06
006MSVIS	female	28.1608	14.7461	13.4148	yes	FTY	RR	1.5	1	1	2	0.074799	39	20.04	23.39	3.69	-0.49938	0.046051	0.211298	0.51248	#NULL!	#NULL!	#NULL!	#NULL!	#NULL!	#NULL!	#NULL!	#NULL!	#NULL!	#NULL!	#NULL!	#NULL!	#NULL!	16	-1.83333	#NULL!	#NULL!	#NULL!	#NULL!	#NULL!	#NULL!	1	0	Bilateral	1	1	1	0	0
007MSVIS	female	36.1061	18.5325	17.5736	yes	none	RR	0.5	0	0	1.5	0.662282	53	18.295	20.06	3.71	0.659836	0.052144	0.816281	0.51073	#NULL!	#NULL!	#NULL!	#NULL!	#NULL!	#NULL!	#NULL!	#NULL!	#NULL!	#NULL!	#NULL!	#NULL!	0	29	-0.33333	#NULL!	#NULL!	#NULL!	#NULL!	#NULL!	#NULL!	1	0		1	0	1	0	#NULL!
009MSVIS	female	64.1499	53.076	11.0739	yes	IFNB	SP	0	0	0	6	#NULL!	55	#NULL!	#NULL!	#NULL!	#NULL!	#NULL!	#NULL!	#NULL!	64	1.818	49	0.923	12	1.5	12	-1.8	5	-1	60	1.454	-2.3	13	-2.333	1.413	-1.4	-0.422	-2.333	-0.685	-0.136	1	0	PEVmf MRI Orb y OCT sugieren	1	0	1	0	0.2
010MSVIS	female	49.9103	43.5866	6.32375	yes	IFNB	RR	0	0	0	2	-0.572037	22	21.9	26.25	4.7	-1.90701	0.0415	-0.233	0.4239	65	1.909	59	1.69	11	1	27	1.2	10	1.5	60	1.45	1	31	0.666	1.53	1.35	1.227	0.66	1.19	1.37	1	0	Previa OD 15-09-07	1	0	1	0	-0.04
011MSVIS	male	51.3833	29.8919	21.4914	yes	IFNB	RR	1	0	0	2	0.61341	53	17.81	20.54	5.39	0.659836	0.052151	0.816954	0.36344	#NULL!	#NULL!	#NULL!	#NULL!	#NULL!	#NULL!	#NULL!	#NULL!	#NULL!	#NULL!	#NULL!	#NULL!	#NULL!	31	0.666667	#NULL!	#NULL!	#NULL!	#NULL!	#NULL!	#NULL!	1	0	Podría ser 1998	1	0	1	0	0.06
013MSVIS	female	45.2094	23.7563	21.4531	yes	FTY	RR	0	0	0	2	0.549174	60	21.3	23	4.4	1.07384	0.045147	0.123439	0.45024	58	0.888	50	0.5	11	0.5	25	0.8	10	1.5	51	0.25	1.5	31	0.666	0.62963	1.15	0.875	0.666	0.83	0.884	1	0	Desconocido	0	1	1	0	0
015MSVIS	female	34.1923	27.8604	6.33196	yes	IFNB	RR	0	0	0	1.5	#NULL!	#NULL!	#NULL!	#NULL!	#NULL!	#NULL!	#NULL!	#NULL!	#NULL!	#NULL!	#NULL!	#NULL!	#NULL!	#NULL!	#NULL!	#NULL!	#NULL!	#NULL!	#NULL!	#NULL!	#NULL!	#NULL!	#NULL!	#NULL!	#NULL!	#NULL!	#NULL!	#NULL!	#NULL!	#NULL!	1	0		0	1	1	0	#NULL!
016MSVIS	male	41.1054	33.744	7.3614	yes	IFNB	RR	0	0	0	1	#NULL!	#NULL!	#NULL!	#NULL!	#NULL!	#NULL!	#NULL!	#NULL!	#NULL!	#NULL!	#NULL!	#NULL!	#NULL!	#NULL!	#NULL!	#NULL!	#NULL!	#NULL!	#NULL!	#NULL!	#NULL!	#NULL!	#NULL!	#NULL!	#NULL!	#NULL!	#NULL!	#NULL!	#NULL!	#NULL!	1	0		1	0	1	0	#NULL!
017MSVIS	female	36.64	30.9815	5.65845	yes	IFNB	RR	0.5	0	0	1.5	0.5579	56	21.05	21.7	4.05	0.9082	0.0467	0.2855	0.48	66	1.77	66	1.83	10	0	25	0.8	9	1	61	1.08	1.1	29	0.33	1.2	0.9	1.09	0.333	0.882	1.065	1	0		1	0	1	0	0.04
019MSVIS	female	44.1691	38.5572	5.61191	yes	IFNB	RR	0	0	0	1.5	0.70615	60	20.75	20.9	4.15	1.23945	0.048	0.407	0.472	66	1.777	66	1.833	12	1	30	1.8	10	1.5	83	2.916	1.5	35	1.333	1.537	1.65	2.208	1.3333	1.682	1.798	1	1		0	1	1	0	0.08
020MSVIS	male	49.0397	29.4127	19.627	yes	IFNB	RR	0	0	0	1.5	#NULL!	#NULL!	#NULL!	#NULL!	#NULL!	#NULL!	#NULL!	#NULL!	#NULL!	#NULL!	#NULL!	#NULL!	#NULL!	#NULL!	#NULL!	#NULL!	#NULL!	#NULL!	#NULL!	#NULL!	#NULL!	#NULL!	#NULL!	#NULL!	#NULL!	#NULL!	#NULL!	#NULL!	#NULL!	#NULL!	1	0		0	1	1	0	#NULL!
021MSVIS	female	37.4805	31.1129	6.36756	yes	IFNB	RR	1	1	1	1.5	0.075679	35	18.645	20.89	5.025	-0.83059	0.050588	0.662187	0.39544	#NULL!	#NULL!	#NULL!	#NULL!	#NULL!	#NULL!	#NULL!	#NULL!	#NULL!	#NULL!	#NULL!	#NULL!	#NULL!	25	-0.5714	#NULL!	#NULL!	#NULL!	#NULL!	#NULL!	#NULL!	1	0		0	1	1	0	-0.1
028MSVIS	male	33.9925	27.54	6.45243	no	FTY	RR	0.5	1	1	1	0.808667	60	19.91	19.91	3.13	1.239	0.05	0.626	0.561	#NULL!	#NULL!	#NULL!	#NULL!	#NULL!	#NULL!	#NULL!	#NULL!	#NULL!	#NULL!	#NULL!	#NULL!	#NULL!	24	-0.5	#NULL!	#NULL!	#NULL!	#NULL!	#NULL!	#NULL!	1	0		0	1	1	0	-0.02
029MSVIS	male	39.2574	21.6865	17.5708	yes	IFNB	RR	0	0	0	1.5	0.983776	60	18.515	17.315	3.47	1.23944	0.055819	1.18011	0.53177	#NULL!	#NULL!	#NULL!	#NULL!	#NULL!	#NULL!	#NULL!	#NULL!	#NULL!	#NULL!	#NULL!	#NULL!	1.2222	30	0.142857	#NULL!	#NULL!	#NULL!	#NULL!	#NULL!	#NULL!	1	1		1	0	1	0	#NULL!
031MSVIS	female	47.282	31.258	16.024	no	IFNB	SP	0.5	0	0	4	0.332217	54	20.2	25.3	6.7	0.7426	0.043956	0.00555	0.2485	#NULL!	#NULL!	#NULL!	#NULL!	#NULL!	#NULL!	#NULL!	#NULL!	#NULL!	#NULL!	#NULL!	#NULL!	#NULL!	29	0.3333	#NULL!	#NULL!	#NULL!	#NULL!	#NULL!	#NULL!	1	1		0	1	1	#NULL!	-0.06
032MSVIS	male	53.1875	27.4223	25.7652	yes	GA	RR	0.5	0	0	4	0.08873	57	30.625	28.48	6.44	0.991041	0.033838	-0.99623	0.27138	#NULL!	#NULL!	#NULL!	#NULL!	#NULL!	#NULL!	#NULL!	#NULL!	#NULL!	#NULL!	#NULL!	#NULL!	1.2	29	0.3333	#NULL!	#NULL!	#NULL!	#NULL!	#NULL!	#NULL!	1	0	Previa OS 14-02-1993	0	1	1	#NULL!	#NULL!
036MSVIS	female	30.4853	22.4203	8.06502	yes	FTY	RR	0.5	0	0	1	#NULL!	#NULL!	#NULL!	#NULL!	#NULL!	#NULL!	#NULL!	#NULL!	#NULL!	#NULL!	#NULL!	#NULL!	#NULL!	#NULL!	#NULL!	#NULL!	#NULL!	#NULL!	#NULL!	#NULL!	#NULL!	#NULL!	#NULL!	#NULL!	#NULL!	#NULL!	#NULL!	#NULL!	#NULL!	#NULL!	1	0		1	0	1	#NULL!	0.02
038MSVIS	male	#NULL!	34.8747	#NULL!	yes	none	RR	0.5	#NULL!	#NULL!	#NULL!	#NULL!	#NULL!	#NULL!	#NULL!	#NULL!	#NULL!	#NULL!	#NULL!	#NULL!	#NULL!	#NULL!	#NULL!	#NULL!	#NULL!	#NULL!	#NULL!	#NULL!	#NULL!	#NULL!	#NULL!	#NULL!	#NULL!	#NULL!	#NULL!	#NULL!	#NULL!	#NULL!	#NULL!	#NULL!	#NULL!	1	0		1	0	1	#NULL!	#NULL!
040MSVIS	female	54.0363	35.655	18.3812	yes	FTY	RR	0	0	0	2.5	0.631233	52	17.7	20.35	4.3	0.577034	0.052562	0.857664	0.459	#NULL!	#NULL!	#NULL!	#NULL!	#NULL!	#NULL!	#NULL!	#NULL!	#NULL!	#NULL!	#NULL!	#NULL!	#NULL!	38	1.28571	#NULL!	#NULL!	#NULL!	#NULL!	#NULL!	#NULL!	1	0	Varios episod GOS77	1	1	1	0	-0.06
042MSVIS	female	46.3511	32.3313	14.0198	yes	IFNB	RR	1.5	0	0	3	0.215795	47	22.76	20.62	6.5	0.163028	0.046104	0.218237	0.26612	#NULL!	#NULL!	#NULL!	#NULL!	#NULL!	#NULL!	#NULL!	#NULL!	#NULL!	#NULL!	#NULL!	#NULL!	#NULL!	26	-0.16666	#NULL!	#NULL!	#NULL!	#NULL!	#NULL!	#NULL!	1	0	Ver FECHA	1	0	1	0	#NULL!
045MSVIS	female	37.3819	33.0075	4.3744	yes	IFNB	RR	1	3	1	1.5	#NULL!	#NULL!	#NULL!	#NULL!	#NULL!	#NULL!	#NULL!	#NULL!	#NULL!	#NULL!	#NULL!	#NULL!	#NULL!	#NULL!	#NULL!	#NULL!	#NULL!	#NULL!	#NULL!	#NULL!	#NULL!	#NULL!	45	2.333	#NULL!	#NULL!	#NULL!	#NULL!	#NULL!	#NULL!	1	0	OD May-13 y Jul-14	1	0	1	1	-0.04
047MSVIS	female	52.3032	48.3587	3.94456	yes	IFNB	RR	0.5	0	0	2	-0.249997	43	29.6	27.58	6.095	-0.16818	0.034977	-0.88344	0.30163	#NULL!	#NULL!	#NULL!	#NULL!	#NULL!	#NULL!	#NULL!	#NULL!	#NULL!	#NULL!	#NULL!	#NULL!	#NULL!	18	-1.57143	#NULL!	#NULL!	#NULL!	#NULL!	#NULL!	#NULL!	1	0		1	0	1	0	0.06
048MSVIS	female	47.961	38.1218	9.83915	yes	GA	RR	0	1	1	3.5	-0.47366	33	23.79	31.29	5.81	-0.99619	0.036311	-0.7514	0.32661	#NULL!	#NULL!	#NULL!	#NULL!	#NULL!	#NULL!	#NULL!	#NULL!	#NULL!	#NULL!	#NULL!	#NULL!	#NULL!	26	-0.16667	#NULL!	#NULL!	#NULL!	#NULL!	#NULL!	#NULL!	1	0		1	0	1	0	0.12
050MSVIS	male	24.5359	17.2266	7.30938	yes	GA	RR	1	0	0	1	0.992627	60	17.02	18.78	3.22	1.23944	0.055866	1.18474	0.55369	#NULL!	#NULL!	#NULL!	#NULL!	#NULL!	#NULL!	#NULL!	#NULL!	#NULL!	#NULL!	#NULL!	#NULL!	#NULL!	23	-0.85714	#NULL!	#NULL!	#NULL!	#NULL!	#NULL!	#NULL!	1	0	OS 15-11-2006 y OD?	1	1	1	0	-0.06
053MSVIS	female	41.7871	26.6283	15.1588	yes	IFNB	RR	0.5	0	0	5	0.355709	52	20.79	22.82	6.16	0.577034	0.045861	0.194162	0.29593	#NULL!	#NULL!	#NULL!	#NULL!	#NULL!	#NULL!	#NULL!	#NULL!	#NULL!	#NULL!	#NULL!	#NULL!	#NULL!	20	-1.16666	#NULL!	#NULL!	#NULL!	#NULL!	#NULL!	#NULL!	1	0	Neuritis bilateral	1	1	1	0	#NULL!
054MSVIS	female	28.9576	16.2108	12.7467	no	GA	RR	0.5	0	0	1.5	1.09034	59	16.41	16.665	4.13	1.15664	0.060469	1.64046	0.47391	#NULL!	#NULL!	#NULL!	#NULL!	#NULL!	#NULL!	#NULL!	#NULL!	#NULL!	#NULL!	#NULL!	#NULL!	1.11111	26	-0.42857	#NULL!	#NULL!	#NULL!	#NULL!	#NULL!	#NULL!	1	0		1	0	1	#NULL!	#NULL!
059MSVIS	male	35.2053	31.6359	3.56947	no	none	RR	0.5	#NULL!	#NULL!	#NULL!	#NULL!	#NULL!	#NULL!	#NULL!	#NULL!	#NULL!	#NULL!	#NULL!	#NULL!	#NULL!	#NULL!	#NULL!	#NULL!	#NULL!	#NULL!	#NULL!	#NULL!	#NULL!	#NULL!	#NULL!	#NULL!	#NULL!	#NULL!	#NULL!	#NULL!	#NULL!	#NULL!	#NULL!	#NULL!	#NULL!	1	0		0	1	1	#NULL!	#NULL!
061MSVIS	female	40.3251	35.165	5.16016	yes	IFNB	RR	0.5	0	0	1.5	#NULL!	#NULL!	18.55	19.5	3.45	#NULL!	0.0525	0.8576	0.533	#NULL!	#NULL!	#NULL!	#NULL!	#NULL!	#NULL!	#NULL!	#NULL!	#NULL!	#NULL!	#NULL!	#NULL!	#NULL!	34	0.7142	#NULL!	#NULL!	#NULL!	#NULL!	#NULL!	#NULL!	1	0		1	0	1	0	-0.06
073MSVIS	female	52.9001	22.4832	30.4168	yes	FTY	SP	0	0	0	6.5	-0.755967	36	38.27	31.73	9.58	-0.747	0.02857	-1.517	-0.0039	#NULL!	#NULL!	#NULL!	#NULL!	#NULL!	#NULL!	#NULL!	#NULL!	#NULL!	#NULL!	#NULL!	#NULL!	#NULL!	22	-1.5	#NULL!	#NULL!	#NULL!	#NULL!	#NULL!	#NULL!	1	1	VER NO fecha	0	1	1	0	0
074MSVIS	female	48.7741	44.9993	3.77481	yes	GA	RR	0.5	1	1	2	0.616972	57	19.49	21.45	5.32	0.991041	0.048852	0.490294	0.36958	#NULL!	#NULL!	#NULL!	#NULL!	#NULL!	#NULL!	#NULL!	#NULL!	#NULL!	#NULL!	#NULL!	#NULL!	#NULL!	22	-0.83333	#NULL!	#NULL!	#NULL!	#NULL!	#NULL!	#NULL!	1	0		1	0	1	2	0.12
075MSVIS	male	64.3826	47.5072	16.8754	yes	GA	RR	0	0	0	1.5	#NULL!	30	#NULL!	#NULL!	3.78	-1.244	#NULL!	#NULL!	0.504	#NULL!	#NULL!	#NULL!	#NULL!	#NULL!	#NULL!	#NULL!	#NULL!	#NULL!	#NULL!	#NULL!	#NULL!	#NULL!	26	-0.42857	#NULL!	#NULL!	#NULL!	#NULL!	#NULL!	#NULL!	1	0		1	0	1	0	0.14
076MSVIS	female	42.8248	36.4216	6.40315	yes	none	RR	0	0	0	1.5	-0.152779	26	18.16	21.46	4.22	-1.5758	0.05048	0.651442	0.46602	#NULL!	#NULL!	#NULL!	#NULL!	#NULL!	#NULL!	#NULL!	#NULL!	#NULL!	#NULL!	#NULL!	#NULL!	#NULL!	32	0.428571	#NULL!	#NULL!	#NULL!	#NULL!	#NULL!	#NULL!	1	0	VER NO fecha	1	0	1	0	0.04
078MSVIS	male	55.0465	42.8638	12.1828	yes	IFNB	RR	0	0	0	2	0.094014	41	22.79	21.44	4	-0.33378	0.045218	0.130512	0.48531	#NULL!	#NULL!	#NULL!	#NULL!	#NULL!	#NULL!	#NULL!	#NULL!	#NULL!	#NULL!	#NULL!	#NULL!	#NULL!	36	1.1	#NULL!	#NULL!	#NULL!	#NULL!	#NULL!	#NULL!	1	0		0	1	1	0	-0.06
079MSVIS	female	34.8303	14.8775	19.9528	yes	IFNB	RR	1.5	0	0	1.5	0.619725	60	18.62	25.305	4.31	1.23944	0.045532	0.1616	0.45813	#NULL!	#NULL!	#NULL!	#NULL!	#NULL!	#NULL!	#NULL!	#NULL!	#NULL!	#NULL!	#NULL!	#NULL!	#NULL!	36	1	#NULL!	#NULL!	#NULL!	#NULL!	#NULL!	#NULL!	1	0		0	1	1	0	0.14
082MSVIS	male	35.5695	25.3635	10.206	yes	IFNB	RR	0	0	0	2	0.034667	34	18.87	21.48	4.33	-0.913	0.0495	0.561	0.456	#NULL!	#NULL!	#NULL!	#NULL!	#NULL!	#NULL!	#NULL!	#NULL!	#NULL!	#NULL!	#NULL!	#NULL!	#NULL!	15	-2	#NULL!	#NULL!	#NULL!	#NULL!	#NULL!	#NULL!	1	0	OD 2004 y OS 25-02-07	1	1	1	0	0.06
083MSVIS	female	53.9459	49.2923	4.65366	yes	GA	RR	0	0	0	3	0.222764	50	20.32	26.335	5.44	0.411432	0.042868	-0.10219	0.35905	#NULL!	#NULL!	#NULL!	#NULL!	#NULL!	#NULL!	#NULL!	#NULL!	#NULL!	#NULL!	#NULL!	#NULL!	0.1111	29	0	#NULL!	#NULL!	#NULL!	#NULL!	#NULL!	#NULL!	1	0		0	1	1	0	0.1
084MSVIS	female	30.1759	24.4025	5.77344	yes	none	RR	0.5	0	0	1.5	#NULL!	57	#NULL!	#NULL!	3.92	0.991	#NULL!	#NULL!	0.492	#NULL!	#NULL!	#NULL!	#NULL!	#NULL!	#NULL!	#NULL!	#NULL!	#NULL!	#NULL!	#NULL!	#NULL!	#NULL!	26	-0.428	#NULL!	#NULL!	#NULL!	#NULL!	#NULL!	#NULL!	1	0	OD Posible previa	1	0	1	0	-0.08
085MSVIS	female	30.7426	23.6906	7.05202	yes	IFNB	RR	0.5	0	0	1	0.906667	60	17.52	19.7	3.67	1.24	0.054	0.97	0.51	#NULL!	#NULL!	#NULL!	#NULL!	#NULL!	#NULL!	#NULL!	#NULL!	#NULL!	#NULL!	#NULL!	#NULL!	#NULL!	25	-0.571	#NULL!	#NULL!	#NULL!	#NULL!	#NULL!	#NULL!	1	0		0	1	1	0	-0.08
089MSVIS	male	45.2533	19.9699	25.2834	no	GA	RR	0	1	1	3	0.48682	60	23.295	25.58	3.65	1.23945	0.040921	-0.29498	0.51599	#NULL!	#NULL!	#NULL!	#NULL!	#NULL!	#NULL!	#NULL!	#NULL!	#NULL!	#NULL!	#NULL!	#NULL!	#NULL!	25	-0.333	#NULL!	#NULL!	#NULL!	#NULL!	#NULL!	#NULL!	3	0	OD 1989;1995;2005. OS 1990	1	1	1	0	#NULL!
090MSVIS	male	44.6564	26.7734	17.883	yes	IFNB	RR	0.5	1	1	2	-0.9313	18	28.23	31.19	4.31	-2.238	0.03365	-1.0139	0.458	#NULL!	#NULL!	#NULL!	#NULL!	#NULL!	#NULL!	#NULL!	#NULL!	#NULL!	#NULL!	#NULL!	#NULL!	#NULL!	11	-2.6666	#NULL!	#NULL!	#NULL!	#NULL!	#NULL!	#NULL!	1	0	Ver fecha NO	0	1	1	0	-0.08
092MSVIS	female	46.1321	32.7584	13.3737	yes	IFNB	RR	0	0	0	1.5	-0.48	27	27.49	22.47	4.57	-1.5	0.04	-0.38	0.44	#NULL!	#NULL!	#NULL!	#NULL!	#NULL!	#NULL!	#NULL!	#NULL!	#NULL!	#NULL!	#NULL!	#NULL!	#NULL!	14	-2.83	#NULL!	#NULL!	#NULL!	#NULL!	#NULL!	#NULL!	1	0		0	1	1	0	-0.1
094MSVIS	female	46.718	39.373	7.34497	no	none	RR	0.5	0	0	1	0.393667	43	19.51	18.97	3.31	-0.168	0.052	0.799	0.55	#NULL!	#NULL!	#NULL!	#NULL!	#NULL!	#NULL!	#NULL!	#NULL!	#NULL!	#NULL!	#NULL!	#NULL!	#NULL!	24	-0.714	#NULL!	#NULL!	#NULL!	#NULL!	#NULL!	#NULL!	1	0		1	0	1	0	-0.08
100MSVIS	female	35.6352	23.2307	12.4045	yes	none	RR	0	#NULL!	#NULL!	2	0.234248	40	18.385	22.01	3.105	-0.41658	0.049511	0.555553	0.56377	#NULL!	#NULL!	#NULL!	#NULL!	#NULL!	#NULL!	#NULL!	#NULL!	#NULL!	#NULL!	#NULL!	#NULL!	#NULL!	23	-0.66666	#NULL!	#NULL!	#NULL!	#NULL!	#NULL!	#NULL!	1	0		1	0	1	0	#NULL!
107MSVIS	female	#NULL!	38.0862	#NULL!	yes	IFNB	RR	0.5	#NULL!	#NULL!	#NULL!	#NULL!	#NULL!	#NULL!	#NULL!	#NULL!	#NULL!	#NULL!	#NULL!	#NULL!	#NULL!	#NULL!	#NULL!	#NULL!	#NULL!	#NULL!	#NULL!	#NULL!	#NULL!	#NULL!	#NULL!	#NULL!	#NULL!	#NULL!	#NULL!	#NULL!	#NULL!	#NULL!	#NULL!	#NULL!	#NULL!	1	#NULL!	NEI-25 visita 1. Doy NO OD	1	0	1	#NULL!	#NULL!
108MSVIS	male	47.2574	31.4825	15.7748	yes	IFNB	RR	1	#NULL!	#NULL!	5	#NULL!	#NULL!	#NULL!	#NULL!	#NULL!	#NULL!	#NULL!	#NULL!	#NULL!	#NULL!	#NULL!	#NULL!	#NULL!	#NULL!	#NULL!	#NULL!	#NULL!	#NULL!	#NULL!	#NULL!	#NULL!	#NULL!	#NULL!	#NULL!	#NULL!	#NULL!	#NULL!	#NULL!	#NULL!	#NULL!	1	#NULL!	NEI-25 visita 1. Doy NO OD	1	0	1	#NULL!	#NULL!
110MSVIS	female	#NULL!	42.7214	#NULL!	yes	IFNB	RR	1.5	#NULL!	#NULL!	#NULL!	#NULL!	#NULL!	#NULL!	#NULL!	#NULL!	#NULL!	#NULL!	#NULL!	#NULL!	#NULL!	#NULL!	#NULL!	#NULL!	#NULL!	#NULL!	#NULL!	#NULL!	#NULL!	#NULL!	#NULL!	#NULL!	#NULL!	#NULL!	#NULL!	#NULL!	#NULL!	#NULL!	#NULL!	#NULL!	#NULL!	1	#NULL!	No hay NEI-25	1	0	1	#NULL!	#NULL!
113MSVIS	female	#NULL!	30.5353	#NULL!	yes	IFNBIFNB	RR	0.5	#NULL!	#NULL!	#NULL!	#NULL!	#NULL!	#NULL!	#NULL!	#NULL!	#NULL!	#NULL!	#NULL!	#NULL!	#NULL!	#NULL!	#NULL!	#NULL!	#NULL!	#NULL!	#NULL!	#NULL!	#NULL!	#NULL!	#NULL!	#NULL!	#NULL!	#NULL!	#NULL!	#NULL!	#NULL!	#NULL!	#NULL!	#NULL!	#NULL!	1	#NULL!	Ver Fecha NO	1	0	1	#NULL!	#NULL!
114MSVIS	female	#NULL!	32.9281	#NULL!	yes	IFNB	RR	0.5	#NULL!	#NULL!	#NULL!	#NULL!	#NULL!	#NULL!	#NULL!	#NULL!	#NULL!	#NULL!	#NULL!	#NULL!	#NULL!	#NULL!	#NULL!	#NULL!	#NULL!	#NULL!	#NULL!	#NULL!	#NULL!	#NULL!	#NULL!	#NULL!	#NULL!	#NULL!	#NULL!	#NULL!	#NULL!	#NULL!	#NULL!	#NULL!	#NULL!	1	#NULL!	No hay SF-36	1	0	1	#NULL!	#NULL!
115MSVIS	female	#NULL!	29.4374	#NULL!	no	none	RR	0.5	#NULL!	#NULL!	#NULL!	#NULL!	#NULL!	#NULL!	#NULL!	#NULL!	#NULL!	#NULL!	#NULL!	#NULL!	#NULL!	#NULL!	#NULL!	#NULL!	#NULL!	#NULL!	#NULL!	#NULL!	#NULL!	#NULL!	#NULL!	#NULL!	#NULL!	#NULL!	#NULL!	#NULL!	#NULL!	#NULL!	#NULL!	#NULL!	#NULL!	1	#NULL!	No hay SF-36. 02-Feb-2010 OD	1	0	1	#NULL!	#NULL!
116MSVIS	female	#NULL!	30.1739	#NULL!	no	none	RR	0.5	#NULL!	#NULL!	#NULL!	#NULL!	#NULL!	#NULL!	#NULL!	#NULL!	#NULL!	#NULL!	#NULL!	#NULL!	#NULL!	#NULL!	#NULL!	#NULL!	#NULL!	#NULL!	#NULL!	#NULL!	#NULL!	#NULL!	#NULL!	#NULL!	#NULL!	#NULL!	#NULL!	#NULL!	#NULL!	#NULL!	#NULL!	#NULL!	#NULL!	1	#NULL!		0	1	1	#NULL!	#NULL!
117MSVIS	male	#NULL!	52.1944	#NULL!	yes	IFNB	RR	0.5	#NULL!	#NULL!	#NULL!	#NULL!	#NULL!	#NULL!	#NULL!	#NULL!	#NULL!	#NULL!	#NULL!	#NULL!	#NULL!	#NULL!	#NULL!	#NULL!	#NULL!	#NULL!	#NULL!	#NULL!	#NULL!	#NULL!	#NULL!	#NULL!	#NULL!	#NULL!	#NULL!	#NULL!	#NULL!	#NULL!	#NULL!	#NULL!	#NULL!	1	#NULL!	No hay SF-36	1	0	1	#NULL!	#NULL!
118MSVIS	male	#NULL!	40.1971	#NULL!	yes	IFNB	RR	0.5	#NULL!	#NULL!	#NULL!	#NULL!	#NULL!	#NULL!	#NULL!	#NULL!	#NULL!	#NULL!	#NULL!	#NULL!	#NULL!	#NULL!	#NULL!	#NULL!	#NULL!	#NULL!	#NULL!	#NULL!	#NULL!	#NULL!	#NULL!	#NULL!	#NULL!	#NULL!	#NULL!	#NULL!	#NULL!	#NULL!	#NULL!	#NULL!	#NULL!	1	#NULL!	ON OS Junio 2011	1	1	1	#NULL!	#NULL!
119MSVIS	female	#NULL!	27.4634	#NULL!	yes	GA	RR	0.5	#NULL!	#NULL!	#NULL!	#NULL!	#NULL!	#NULL!	#NULL!	#NULL!	#NULL!	#NULL!	#NULL!	#NULL!	#NULL!	#NULL!	#NULL!	#NULL!	#NULL!	#NULL!	#NULL!	#NULL!	#NULL!	#NULL!	#NULL!	#NULL!	#NULL!	#NULL!	#NULL!	#NULL!	#NULL!	#NULL!	#NULL!	#NULL!	#NULL!	1	#NULL!	Pongo OS tb	1	1	1	#NULL!	#NULL!
[truncated: 26 more columns]
