# Supplementary material for: Predictors of vision impairment in Multiple Sclerosis
Source: PLoS One. 2018 Apr 17;13(4):e0195856. doi: 10.1371/journal.pone.0195856 (PMC5903642; doi:10.1371/journal.pone.0195856)
Supplement: S2 File — (XLSX) [file pone.0195856.s007.xlsx]

## Sheet: Sheet1
msvisual	ID_Num	ON_C_v0	Group	Follow_up	Index1	ETDRSLm	SL25_Letras	SL125_Letras	HRR	HRR_V0	VFQ_1	VFQ_2	VFQ_3	VFQ_4	VFQ_5	VFQ_6	VFQ_7	VFQ_8	VFQ_9	VFQ_10	VFQ_11	VFQ_12	VFQ_13	VFQ_14	VFQ_15	VFQ_15a	VFQ_15b	VFQ_15c	VFQ_16	VFQ_16A	VFQ_17	VFQ_18	VFQ_19	VFQ_20	VFQ_21	VFQ_22	VFQ_23	VFQ_24	VFQ_25	VFQ_A1	VFQ_A2	VFQ_A3	VFQ_A4	VFQ_A5	VFQ_A6	VFQ_A7	VFQ_A8	VFQ_A9	VFQ_A10
001MSVIS	1	1	0	24	3	-0.05	16	9	36	36	5	3	3	2	1	1	1	1	1	1	1	1	1	1	1	#NULL!	#NULL!	1	1	1	5	5	5	5	5	5	5	5	5	4	7	1	1	1	1	1	1	1	#NULL!
002MSVIS	2	0	0	24	3	0.12	#NULL!	#NULL!	35.5	36	2	1	1	1	1	1	1	1	6	1	1	1	1	6	1	#NULL!	#NULL!	1	1	1	5	5	5	5	5	5	5	5	5	9	10	1	1	1	1	6	1	1	#NULL!
003MSVIS	3	0	0	24	3	0.1	6.5	0	27	36	5	4	3	3	3	3	3	3	3	3	3	2	2	2	2	1	#NULL!	#NULL!	#NULL!	#NULL!	3	3	3	3	2	2	4	4	4	3	4	3	3	3	3	6	3	1	#NULL!
004MSVIS	4	0	0	24	3	-0.05	24.5	7.5	35.5	36	3	2	2	1	1	1	2	1	1	1	1	1	1	1	1	#NULL!	#NULL!	1	1	1	5	5	5	5	5	5	5	5	5	8	9	1	1	1	1	1	1	1	#NULL!
005MSVIS	5	0	0	24	3	0.04	18.5	0	36	36	3	3	3	3	3	3	1	3	1	1	1	1	1	1	2	#NULL!	#NULL!	#NULL!	#NULL!	#NULL!	5	5	5	5	5	5	5	5	5	6	6	3	1	1	1	3	1	1	#NULL!
006MSVIS	6	1	0	24	3	-0.01	4	0	36	29.5	1	1	1	2	1	1	1	1	1	1	1	1	1	1	1	#NULL!	#NULL!	1	1	1	5	5	5	5	5	5	5	5	5	10	10	1	1	1	1	1	1	1	#NULL!
007MSVIS	7	1	0	24	3	-0.14	40	25	36	36	3	2	2	3	1	1	1	1	1	1	1	1	1	1	1	#NULL!	#NULL!	1	2	2	5	5	4	5	5	5	5	5	5	8	9	1	1	1	1	1	1	1	#NULL!
008MSVIS	8	0	0	24	3	#NULL!	#NULL!	#NULL!	#NULL!	36	4	3	2	2	1	1	1	1	1	1	1	1	1	1	2	2	2	#NULL!	#NULL!	#NULL!	5	5	5	5	5	5	5	5	5	7	7	1	1	1	2	1	1	1	#NULL!
009MSVIS	9	0	0	24	3	0.1	12.5	0.5	32	36	1	1	1	1	1	1	1	1	1	1	1	1	1	1	2	2	2	#NULL!	6	6	5	5	5	5	1	1	1	1	1	10	9	1	1	1	1	6	1	1	#NULL!
010MSVIS	10	0	0	24	3	0.02	24.5	0	36	36	4	3	3	2	3	4	3	3	3	3	3	2	2	2	2	1	#NULL!	#NULL!	#NULL!	#NULL!	3	3	3	3	2	3	4	3	3	4	5	2	2	2	1	1	1	1	#NULL!
011MSVIS	11	1	0	24	3	-0.02	29	11.5	36	36	4	2	1	2	2	2	1	1	1	3	1	1	1	1	1	#NULL!	#NULL!	1	2	2	3	3	5	5	5	5	5	5	5	6	7	4	2	1	1	3	1	1	#NULL!
012MSVIS	12	0	0	24	3	0.15	13	1.5	36	36	3	4	2	1	2	1	1	2	1	1	1	1	1	1	1	#NULL!	#NULL!	1	2	1	5	5	5	5	5	5	5	5	5	7	8	2	1	1	1	1	1	1	#NULL!
013MSVIS	13	1	0	24	3	-0.01	1.5	2.5	30	35	3	2	1	1	2	2	1	2	3	2	1	1	2	2	2	2	3	#NULL!	#NULL!	#NULL!	5	4	5	5	5	5	5	5	5	8	8	3	3	2	2	1	2	2	#NULL!
014MSVIS	14	0	0	24	3	0.04	10	0	26.5	30	3	3	1	1	1	2	1	2	2	1	1	1	1	1	2	2	2	#NULL!	#NULL!	#NULL!	4	4	5	5	5	5	5	5	5	7	8	2	2	1	1	2	1	1	#NULL!
015MSVIS	15	1	0	24	3	#NULL!	#NULL!	#NULL!	#NULL!	36	#NULL!	#NULL!	#NULL!	#NULL!	#NULL!	#NULL!	#NULL!	#NULL!	#NULL!	#NULL!	#NULL!	#NULL!	#NULL!	#NULL!	#NULL!	#NULL!	#NULL!	#NULL!	#NULL!	#NULL!	#NULL!	#NULL!	#NULL!	#NULL!	#NULL!	#NULL!	#NULL!	#NULL!	#NULL!	#NULL!	#NULL!	#NULL!	#NULL!	#NULL!	#NULL!	#NULL!	#NULL!	#NULL!	#NULL!
016MSVIS	16	1	0	24	3	0.17	3	0	22	34.5	3	3	2	1	1	1	1	1	1	1	1	1	1	1	#NULL!	#NULL!	#NULL!	#NULL!	#NULL!	#NULL!	5	5	5	5	5	5	5	5	5	8	8	1	1	1	1	1	1	1	#NULL!
017MSVIS	17	1	0	24	3	-0.07	26.5	8	36	36	2	1	2	1	1	1	1	1	1	1	1	1	1	1	1	#NULL!	#NULL!	1	1	1	5	5	5	5	5	5	5	5	5	9	10	1	1	1	1	1	1	1	#NULL!
018MSVIS	18	0	0	24	3	0.04	3	9	36	36	5	2	2	1	2	2	1	2	2	2	1	1	1	2	#NULL!	#NULL!	#NULL!	#NULL!	#NULL!	#NULL!	5	4	5	5	5	5	5	5	5	4	9	1	1	2	1	1	1	1	#NULL!
019MSVIS	19	1	0	24	3	0.05	23	8.5	36	36	4	3	1	2	1	1	1	2	1	1	1	1	1	1	2	1	#NULL!	#NULL!	#NULL!	#NULL!	4	5	4	5	5	5	5	5	5	7	7	1	1	1	1	1	1	1	#NULL!
020MSVIS	20	1	0	24	3	#NULL!	#NULL!	#NULL!	#NULL!	33	#NULL!	#NULL!	#NULL!	#NULL!	#NULL!	#NULL!	#NULL!	#NULL!	#NULL!	#NULL!	#NULL!	#NULL!	#NULL!	#NULL!	#NULL!	#NULL!	#NULL!	#NULL!	#NULL!	#NULL!	#NULL!	#NULL!	#NULL!	#NULL!	#NULL!	#NULL!	#NULL!	#NULL!	#NULL!	#NULL!	#NULL!	#NULL!	#NULL!	#NULL!	#NULL!	#NULL!	#NULL!	#NULL!	#NULL!
021MSVIS	21	1	0	24	3	0.03	21	1.5	36	36	3	2	2	1	1	1	1	1	1	1	1	1	1	1	1	#NULL!	#NULL!	1	1	1	5	5	5	5	5	5	5	5	5	6	9	1	1	1	1	1	1	1	#NULL!
022MSVIS	22	0	0	24	3	-0.07	30.5	6	36	36	2	2	2	2	2	2	1	1	1	1	1	1	1	1	1	#NULL!	#NULL!	1	1	1	5	4	5	5	5	5	5	5	5	8	9	2	1	1	1	1	1	1	#NULL!
023MSVIS	23	0	0	24	3	0.04	9.5	0	34	36	2	3	1	1	6	2	3	2	2	3	1	2	6	6	1	#NULL!	2	2	6	4	3	3	5	5	5	5	5	5	5	9	9	4	2	1	1	2	6	1	#NULL!
024MSVIS	24	0	0	24	3	0.01	5	#NULL!	35	36	4	2	3	2	1	3	2	1	3	2	1	1	1	1	2	1	#NULL!	#NULL!	#NULL!	#NULL!	5	5	4	5	5	5	5	5	5	5	7	1	1	1	2	2	1	1	#NULL!
025MSVIS	25	0	0	24	3	0.01	19	1	36	36	4	3	3	2	1	1	1	1	1	1	1	1	1	1	2	1	#NULL!	#NULL!	#NULL!	#NULL!	3	4	3	5	3	3	5	5	5	#NULL!	8	1	1	2	1	1	2	1	#NULL!
026MSVIS	26	0	0	24	3	-0.02	20	2	36	36	3	2	1	2	1	1	1	1	1	1	1	1	1	1	1	#NULL!	#NULL!	1	1	1	5	5	5	5	5	5	5	5	5	9	10	3	1	1	1	1	1	1	#NULL!
027MSVIS	27	0	0	24	3	-0.06	15	0	36	36	5	3	2	2	2	2	1	2	1	1	1	1	1	1	1	#NULL!	#NULL!	1	2	2	5	5	5	5	5	5	5	5	5	5	8	#NULL!	1	1	1	1	1	1	#NULL!
028MSVIS	28	1	0	24	3	-0.01	12.5	0	#NULL!	24	4	2	1	1	1	1	1	1	1	1	1	1	1	1	1	#NULL!	#NULL!	1	2	2	5	5	4	5	5	5	5	5	5	7	8	2	1	1	1	1	1	1	#NULL!
029MSVIS	29	1	0	24	3	0.04	#NULL!	#NULL!	33.5	36	4	3	2	1	1	1	1	1	1	1	1	1	1	1	1	#NULL!	#NULL!	1	1	2	5	5	5	5	5	5	5	5	5	6	7	1	1	1	1	1	1	1	#NULL!
030MSVIS	30	0	0	24	3	-0.02	28.5	10	36	33.5	4	3	2	3	2	2	2	1	2	2	1	1	1	1	1	#NULL!	#NULL!	2	2	2	5	5	4	5	5	4	4	5	4	7	6	2	2	2	2	2	2	1	#NULL!
031MSVIS	31	1	0	24	3	-0.02	31	16.5	36	36	5	3	2	2	2	2	1	1	1	1	1	1	1	1	2	2	2	#NULL!	#NULL!	#NULL!	5	5	4	5	5	5	5	5	5	4	8	2	1	1	1	1	2	1	#NULL!
032MSVIS	32	1	0	24	3	0.01	34	15	25	26	#NULL!	#NULL!	#NULL!	#NULL!	#NULL!	#NULL!	#NULL!	#NULL!	#NULL!	#NULL!	#NULL!	#NULL!	#NULL!	#NULL!	#NULL!	#NULL!	#NULL!	#NULL!	#NULL!	#NULL!	#NULL!	#NULL!	#NULL!	#NULL!	#NULL!	#NULL!	#NULL!	#NULL!	#NULL!	#NULL!	#NULL!	#NULL!	#NULL!	#NULL!	#NULL!	#NULL!	#NULL!	#NULL!	#NULL!
033MSVIS	33	0	0	24	3	0	30.5	20.5	35.5	33	3	3	1	1	1	1	2	1	2	2	1	1	1	1	2	2	2	#NULL!	#NULL!	#NULL!	5	5	5	5	5	5	5	5	5	8	9	1	1	1	1	1	1	1	#NULL!
034MSVIS	34	0	0	24	3	-0.07	14	3.5	36	36	3	1	1	2	1	1	1	1	1	1	1	1	1	1	1	#NULL!	#NULL!	1	1	1	5	5	5	5	5	5	5	5	5	8	10	1	1	1	1	1	1	1	#NULL!
035MSVIS	35	0	0	24	3	-0.06	34.5	26	36	36	#NULL!	#NULL!	#NULL!	#NULL!	#NULL!	#NULL!	#NULL!	#NULL!	#NULL!	#NULL!	#NULL!	#NULL!	#NULL!	#NULL!	#NULL!	#NULL!	#NULL!	#NULL!	#NULL!	#NULL!	#NULL!	#NULL!	#NULL!	#NULL!	#NULL!	#NULL!	#NULL!	#NULL!	#NULL!	#NULL!	#NULL!	#NULL!	#NULL!	#NULL!	#NULL!	#NULL!	#NULL!	#NULL!	#NULL!
036MSVIS	36	1	0	24	3	0.04	18.5	2.5	36	36	#NULL!	#NULL!	#NULL!	#NULL!	#NULL!	#NULL!	#NULL!	#NULL!	#NULL!	#NULL!	#NULL!	#NULL!	#NULL!	#NULL!	#NULL!	#NULL!	#NULL!	#NULL!	#NULL!	#NULL!	#NULL!	#NULL!	#NULL!	#NULL!	#NULL!	#NULL!	#NULL!	#NULL!	#NULL!	#NULL!	#NULL!	#NULL!	#NULL!	#NULL!	#NULL!	#NULL!	#NULL!	#NULL!	#NULL!
037MSVIS	37	0	0	24	3	-0.08	25.5	8	36	36	2	2	1	1	1	1	1	1	1	1	1	1	1	1	1	#NULL!	#NULL!	1	1	1	5	5	5	5	5	5	5	5	5	9	10	1	1	1	1	1	1	1	#NULL!
038MSVIS	38	1	0	24	3	#NULL!	#NULL!	#NULL!	#NULL!	#NULL!	#NULL!	#NULL!	#NULL!	#NULL!	#NULL!	#NULL!	#NULL!	#NULL!	#NULL!	#NULL!	#NULL!	#NULL!	#NULL!	#NULL!	#NULL!	#NULL!	#NULL!	#NULL!	#NULL!	#NULL!	#NULL!	#NULL!	#NULL!	#NULL!	#NULL!	#NULL!	#NULL!	#NULL!	#NULL!	#NULL!	#NULL!	#NULL!	#NULL!	#NULL!	#NULL!	#NULL!	#NULL!	#NULL!	#NULL!
039MSVIS	39	0	0	24	3	-0.03	0	0	25.5	24.5	3	3	3	1	1	2	1	1	2	1	1	1	1	1	1	#NULL!	#NULL!	1	2	1	5	5	5	5	4	4	5	5	5	7	8	3	1	1	1	2	1	1	#NULL!
040MSVIS	40	1	0	24	3	-0.09	22	0	30	33	3	3	2	1	1	1	2	1	3	2	1	1	1	1	2	2	2	#NULL!	6	6	5	5	5	5	5	5	5	5	5	8	8	1	1	1	1	1	1	1	#NULL!
041MSVIS	41	0	0	24	3	0.01	13	#NULL!	33	35.5	4	3	3	2	2	2	1	1	1	1	1	1	1	1	1	#NULL!	#NULL!	1	2	1	3	3	4	4	5	4	5	5	5	7	7	2	1	2	1	6	1	1	#NULL!
042MSVIS	42	1	0	24	3	-0.15	28	2.5	35	33.5	4	2	2	1	1	1	1	1	6	2	1	1	1	1	2	1	#NULL!	#NULL!	#NULL!	#NULL!	5	5	5	5	5	5	5	5	5	6	10	1	1	1	1	1	1	1	#NULL!
043MSVIS	43	0	0	24	3	-0.04	37	28	36	36	3	3	2	1	1	2	1	2	1	1	1	1	1	1	1	#NULL!	#NULL!	1	2	2	5	5	4	5	5	5	5	5	5	7	8	1	1	1	2	1	1	1	#NULL!
044MSVIS	44	0	0	24	3	-0.04	31.5	12.5	36	36	3	2	1	1	1	1	1	1	1	1	1	1	1	1	1	#NULL!	#NULL!	1	1	1	5	5	5	5	5	5	5	5	5	8	10	1	1	1	1	1	1	1	#NULL!
045MSVIS	45	0	0	24	3	#NULL!	#NULL!	#NULL!	#NULL!	34.5	#NULL!	#NULL!	#NULL!	#NULL!	#NULL!	#NULL!	#NULL!	#NULL!	#NULL!	#NULL!	#NULL!	#NULL!	#NULL!	#NULL!	#NULL!	#NULL!	#NULL!	#NULL!	#NULL!	#NULL!	#NULL!	#NULL!	#NULL!	#NULL!	#NULL!	#NULL!	#NULL!	#NULL!	#NULL!	#NULL!	#NULL!	#NULL!	#NULL!	#NULL!	#NULL!	#NULL!	#NULL!	#NULL!	#NULL!
046MSVIS	46	0	0	24	3	0	31.5	15.5	36	35	4	3	3	1	1	3	2	2	2	2	1	1	1	1	2	1	#NULL!	#NULL!	#NULL!	#NULL!	3	3	4	5	5	4	5	5	5	7	8	2	2	2	1	2	2	1	#NULL!
047MSVIS	47	1	0	24	3	0.09	8	0	20.5	25	3	3	3	3	2	3	2	1	3	2	1	1	1	1	1	#NULL!	#NULL!	1	2	2	3	4	3	4	4	4	5	5	5	#NULL!	7	3	1	2	2	1	1	1	#NULL!
048MSVIS	48	1	0	24	3	0.07	15	0	35.5	36	3	2	1	1	1	1	1	2	2	2	1	2	1	1	2	2	2	#NULL!	#NULL!	#NULL!	5	5	5	5	5	5	5	5	5	8	8	1	1	1	1	1	1	1	#NULL!
049MSVIS	49	0	0	24	3	-0.09	32	10	#NULL!	24	2	2	2	2	1	1	1	1	1	1	1	1	1	1	1	#NULL!	#NULL!	1	1	1	5	5	5	5	5	5	5	5	5	10	9	1	1	1	1	1	1	1	#NULL!
050MSVIS	50	1	0	24	3	0.02	30	12.5	36	36	2	1	2	2	1	1	2	1	1	1	1	1	1	1	2	1	#NULL!	#NULL!	#NULL!	#NULL!	5	5	4	5	5	5	5	5	5	8	9	1	1	1	1	1	1	1	#NULL!
051MSVIS	51	0	0	24	3	0.04	19	0	33.5	30	4	3	2	1	3	3	1	1	1	1	2	1	1	1	1	#NULL!	#NULL!	1	1	2	5	5	5	5	5	5	5	5	5	6	7	1	1	1	1	1	1	1	#NULL!
052MSVIS	52	0	0	24	3	-0.13	28	11.5	36	36	3	2	2	2	1	1	1	1	1	1	1	1	1	1	1	#NULL!	#NULL!	1	1	1	5	5	5	5	5	5	5	5	5	8	9	1	1	1	1	1	1	1	#NULL!
053MSVIS	53	1	0	24	3	0.8	14.5	1	17	30	5	4	3	4	4	3	2	3	4	4	1	1	2	3	2	1	#NULL!	#NULL!	#NULL!	#NULL!	2	2	2	3	2	2	3	2	2	5	4	3	3	4	4	4	3	2	#NULL!
054MSVIS	54	1	0	24	3	-0.09	28	11	36	36	4	1	1	1	1	1	1	1	1	1	1	1	1	1	1	#NULL!	#NULL!	1	1	1	5	5	5	5	5	5	5	5	5	4	10	1	1	1	1	1	1	1	#NULL!
055MSVIS	55	0	0	24	3	-0.05	15.5	#NULL!	36	36	4	3	2	1	1	2	2	1	1	2	1	1	1	1	1	#NULL!	#NULL!	1	2	2	5	5	5	5	5	5	5	5	5	7	9	1	1	1	1	1	1	1	#NULL!
056MSVIS	56	0	0	24	3	-0.16	16	5	36	36	2	2	3	1	1	1	1	2	1	1	1	1	1	2	1	#NULL!	#NULL!	#NULL!	2	2	4	4	5	5	4	5	5	5	5	8	7	2	1	2	1	1	2	1	#NULL!
057MSVIS	57	0	0	24	3	#NULL!	#NULL!	#NULL!	#NULL!	35	2	3	2	2	1	1	1	1	1	1	1	1	1	1	1	#NULL!	#NULL!	1	2	1	5	5	5	5	5	5	5	5	5	8	6	1	1	1	1	1	1	1	#NULL!
058MSVIS	58	0	0	24	3	-0.07	32	22	35	36	4	3	2	2	2	1	1	1	2	2	1	1	1	1	2	1	#NULL!	#NULL!	#NULL!	#NULL!	5	4	5	5	5	5	5	5	5	6	7	3	2	2	1	2	1	1	#NULL!
059MSVIS	59	1	0	24	3	#NULL!	#NULL!	#NULL!	#NULL!	#NULL!	3	2	2	2	1	1	1	1	1	1	1	1	1	1	1	#NULL!	#NULL!	1	1	1	5	5	5	5	5	5	5	5	5	7	8	1	1	1	1	1	1	1	#NULL!
060MSVIS	60	0	0	24	3	-0.09	24	5	36	36	3	2	1	2	1	1	1	2	1	1	1	1	1	1	1	#NULL!	#NULL!	1	2	1	5	5	5	5	5	5	5	5	5	7	9	1	1	1	2	1	1	1	#NULL!
061MSVIS	61	1	0	24	3	-0.14	29	0	36	36	5	2	3	1	1	1	1	1	1	1	1	1	1	1	1	#NULL!	#NULL!	1	1	1	4	4	5	5	5	5	5	5	5	3	8	1	1	1	1	1	2	1	#NULL!
062MSVIS	62	0	0	24	3	0.03	32	27	36	34	4	1	2	2	1	1	1	1	1	1	1	1	1	1	2	1	#NULL!	#NULL!	#NULL!	#NULL!	3	3	4	5	4	4	5	5	5	7	10	1	1	1	1	1	2	1	#NULL!
063MSVIS	63	0	0	24	3	-0.17	32.5	16.5	36	36	2	1	1	2	1	1	1	1	1	1	1	1	1	1	1	#NULL!	#NULL!	1	1	1	5	5	5	5	5	5	5	5	5	9	10	1	1	1	1	1	1	1	#NULL!
064MSVIS	64	0	0	24	3	-0.02	25	#NULL!	31.5	36	3	2	2	2	1	1	1	1	1	1	1	1	1	1	2	2	2	#NULL!	#NULL!	#NULL!	5	5	5	5	5	5	5	5	5	7	8	1	1	1	1	1	1	1	#NULL!
065MSVIS	65	0	0	24	3	-0.13	34	26	36	36	4	3	2	1	1	1	1	1	1	1	1	1	1	1	1	#NULL!	#NULL!	1	2	1	5	5	5	5	5	5	5	5	5	7	7	2	1	1	1	3	1	1	#NULL!
066MSVIS	66	0	0	24	3	0	17.5	5.5	36	36	4	2	1	1	1	1	1	1	1	1	1	1	1	1	1	#NULL!	#NULL!	1	1	1	5	5	5	5	5	5	5	5	5	7	9	1	1	1	1	6	1	1	#NULL!
067MSVIS	67	0	0	24	3	-0.15	35	21	36	36	3	2	2	2	1	1	1	1	1	1	1	1	1	1	1	#NULL!	#NULL!	1	2	2	5	5	5	5	5	5	5	5	5	7	9	1	1	1	1	1	1	1	#NULL!
068MSVIS	68	0	0	24	3	#NULL!	#NULL!	#NULL!	#NULL!	33	4	3	2	2	1	2	1	1	1	1	1	1	1	1	1	#NULL!	#NULL!	1	2	2	5	5	5	5	5	5	5	5	5	5	8	2	1	1	1	1	1	1	#NULL!
069MSVIS	69	0	0	24	3	#NULL!	#NULL!	#NULL!	#NULL!	36	#NULL!	#NULL!	#NULL!	#NULL!	#NULL!	#NULL!	#NULL!	#NULL!	#NULL!	#NULL!	#NULL!	#NULL!	#NULL!	#NULL!	#NULL!	#NULL!	#NULL!	#NULL!	#NULL!	#NULL!	#NULL!	#NULL!	#NULL!	#NULL!	#NULL!	#NULL!	#NULL!	#NULL!	#NULL!	#NULL!	#NULL!	#NULL!	#NULL!	#NULL!	#NULL!	#NULL!	#NULL!	#NULL!	#NULL!
070MSVIS	70	0	0	24	3	#NULL!	#NULL!	#NULL!	#NULL!	34.5	3	4	1	3	2	3	3	6	2	3	2	1	1	1	2	2	3	#NULL!	#NULL!	#NULL!	#NULL!	#NULL!	#NULL!	#NULL!	#NULL!	#NULL!	#NULL!	#NULL!	#NULL!	#NULL!	#NULL!	#NULL!	#NULL!	#NULL!	#NULL!	#NULL!	#NULL!	#NULL!	#NULL!
071MSVIS	71	0	0	24	3	-0.06	30	24	36	36	5	3	2	3	1	1	1	1	1	1	1	1	1	1	2	1	#NULL!	#NULL!	#NULL!	#NULL!	5	5	5	5	5	5	5	5	5	5	7	1	1	1	1	1	1	1	#NULL!
072MSVIS	72	0	0	24	3	0.24	15.5	13	35	36	4	3	1	3	1	1	1	2	2	1	1	1	1	1	2	2	2	#NULL!	6	6	5	5	5	5	5	5	5	5	5	4	9	2	2	2	1	1	1	1	#NULL!
073MSVIS	73	1	0	24	3	0.01	11	0	25	29.5	5	3	2	2	2	3	3	2	3	3	1	1	1	1	2	2	2	#NULL!	#NULL!	#NULL!	4	4	5	5	5	4	5	5	5	5	8	3	3	2	1	1	1	1	#NULL!
074MSVIS	74	1	0	24	3	0.11	5.5	0	26.5	28.5	5	3	2	3	1	3	1	1	2	2	1	1	1	1	2	1	#NULL!	#NULL!	#NULL!	#NULL!	4	4	3	5	5	4	5	5	5	4	5	3	3	1	2	1	1	1	#NULL!
075MSVIS	75	1	0	24	3	-0.01	33	12	33.5	32.5	3	2	2	1	1	1	1	1	1	1	1	1	1	1	1	#NULL!	#NULL!	1	1	1	5	4	5	5	5	5	5	5	5	8	9	2	1	1	1	1	1	1	#NULL!
076MSVIS	76	1	0	24	3	0.01	23	1	36	36	2	2	1	1	1	1	1	1	1	1	1	1	1	1	2	1	#NULL!	#NULL!	#NULL!	#NULL!	5	5	5	5	5	5	5	5	5	9	8	2	1	1	1	1	1	1	#NULL!
077MSVIS	77	0	0	24	3	-0.02	22.5	5.5	36	36	#NULL!	#NULL!	#NULL!	#NULL!	#NULL!	#NULL!	#NULL!	#NULL!	#NULL!	#NULL!	#NULL!	#NULL!	#NULL!	#NULL!	#NULL!	#NULL!	#NULL!	#NULL!	#NULL!	#NULL!	#NULL!	#NULL!	#NULL!	#NULL!	#NULL!	#NULL!	#NULL!	#NULL!	#NULL!	#NULL!	#NULL!	#NULL!	#NULL!	#NULL!	#NULL!	#NULL!	#NULL!	#NULL!	#NULL!
078MSVIS	78	1	0	24	3	-0.04	26.5	6.5	31.5	31	3	3	1	1	1	1	1	1	1	1	1	1	1	1	1	#NULL!	#NULL!	1	1	1	5	5	5	5	5	5	5	5	5	8	9	1	1	1	1	1	1	1	#NULL!
079MSVIS	79	1	0	24	3	0.15	0	0	24	26.5	3	4	3	1	3	3	2	2	4	3	2	1	3	2	1	#NULL!	#NULL!	3	4	4	4	4	5	5	3	4	5	5	3	7	5	1	1	1	2	3	4	2	#NULL!
080MSVIS	80	0	0	24	3	0.14	7	0	28	29	4	2	3	3	5	3	3	4	3	3	#NULL!	3	3	3	1	#NULL!	#NULL!	1	4	5	1	2	2	2	2	2	2	3	2	5	5	3	3	3	3	3	3	3	#NULL!
081MSVIS	81	0	0	24	3	0.04	28	22	34.5	36	2	3	1	1	1	1	1	1	1	1	1	1	1	1	1	#NULL!	#NULL!	1	1	1	5	5	5	5	5	5	5	5	5	8	8	1	1	1	1	1	1	1	#NULL!
082MSVIS	82	1	0	24	3	0.41	11.5	4	26.5	27.5	2	2	1	2	1	1	1	1	2	1	1	1	1	1	1	#NULL!	#NULL!	1	1	1	5	5	4	5	5	5	5	5	5	9	8	1	1	1	2	1	1	1	#NULL!
083MSVIS	83	1	0	24	3	0.12	9	0	35	36	4	2	1	3	1	1	1	1	1	2	1	1	1	1	#NULL!	#NULL!	#NULL!	#NULL!	#NULL!	#NULL!	5	5	4	5	5	5	5	5	5	7	9	2	1	1	1	1	1	1	#NULL!
084MSVIS	84	0	0	24	3	-0.05	19.5	2.5	36	36	3	3	2	2	2	1	1	2	1	1	1	1	1	1	2	2	2	#NULL!	#NULL!	#NULL!	5	5	4	5	5	5	5	5	5	7	7	2	1	1	1	1	1	1	#NULL!
085MSVIS	85	1	0	24	3	-0.07	20	8.5	36	36	3	3	3	2	1	1	1	1	2	2	2	1	1	1	2	1	#NULL!	#NULL!	#NULL!	#NULL!	5	4	5	5	4	4	5	5	5	7	8	1	1	1	1	2	2	1	#NULL!
086MSVIS	86	0	0	24	3	-0.18	34	20.5	36	36	2	1	1	2	1	1	1	1	1	1	1	1	1	1	1	#NULL!	#NULL!	1	1	1	5	5	5	5	5	5	5	5	5	9	10	1	1	1	1	1	1	1	#NULL!
087MSVIS	87	0	0	24	3	-0.02	2.5	0	36	36	3	3	1	1	1	1	1	1	1	1	1	1	1	1	1	#NULL!	#NULL!	1	1	1	5	5	5	5	5	5	5	5	5	8	9	1	1	1	1	1	1	1	#NULL!
088MSVIS	88	0	0	24	3	0.02	26	9.5	36	36	2	2	1	1	1	1	1	2	1	1	2	1	1	1	2	1	#NULL!	#NULL!	#NULL!	#NULL!	5	5	5	5	5	5	5	5	5	7	9	1	1	1	2	1	1	1	#NULL!
089MSVIS	89	1	0	24	3	-0.08	30	13	33	36	4	3	2	2	1	1	1	1	1	1	1	1	1	1	1	#NULL!	#NULL!	1	1	1	4	5	4	5	5	5	5	5	5	4	9	1	1	1	1	1	1	1	#NULL!
090MSVIS	90	1	0	24	3	0.01	29.5	12	36	36	4	3	3	1	1	3	1	2	1	1	1	1	1	1	1	#NULL!	#NULL!	3	3	3	4	4	5	5	5	5	5	5	5	5	10	3	1	1	1	1	1	1	#NULL!
091MSVIS	91	0	0	24	3	0.21	0	0	20.5	30.5	4	4	3	2	2	1	1	2	2	2	6	1	6	6	2	2	2	#NULL!	#NULL!	#NULL!	3	5	5	5	4	4	4	5	5	3	7	2	1	2	1	6	1	1	#NULL!
092MSVIS	92	1	0	24	3	0.2	4	0	25	25.5	3	2	2	1	2	2	1	2	2	2	2	1	1	2	1	#NULL!	#NULL!	1	2	2	4	4	5	5	5	5	5	5	5	8	8	1	1	2	2	1	1	1	#NULL!
093MSVIS	93	0	0	24	3	#NULL!	#NULL!	#NULL!	#NULL!	36	1	1	1	1	1	1	1	1	1	1	1	1	1	1	1	#NULL!	#NULL!	1	1	1	5	5	5	5	5	5	5	5	5	10	10	1	1	1	1	1	1	1	#NULL!
094MSVIS	94	1	0	24	3	-0.07	21	0	36	36	3	1	1	1	1	1	1	1	1	1	1	1	1	1	1	#NULL!	#NULL!	1	1	1	5	5	5	5	5	5	5	5	5	8	10	1	1	1	1	1	1	1	#NULL!
095MSVIS	95	0	0	24	3	-0.06	24.5	15	36	36	3	2	1	1	1	1	1	1	1	1	1	1	1	1	1	#NULL!	#NULL!	1	1	1	#NULL!	5	5	5	5	5	5	5	5	10	10	1	1	1	1	1	1	1	#NULL!
096MSVIS	96	0	0	24	3	-0.07	34.5	24	36	36	4	2	1	1	1	1	1	1	1	1	1	1	1	1	1	#NULL!	#NULL!	1	1	1	5	5	5	5	5	5	5	5	5	8	9	1	1	1	1	1	1	1	#NULL!
097MSVIS	97	0	0	24	3	0.02	2.5	0	34	36	2	2	1	2	2	1	1	1	2	1	1	1	1	1	1	#NULL!	#NULL!	1	1	1	5	5	4	5	5	5	5	5	5	9	9	1	1	1	1	1	1	1	#NULL!
098MSVIS	98	0	0	24	3	-0.16	37	12.5	#NULL!	36	3	3	2	2	1	1	2	1	2	2	2	1	1	1	1	#NULL!	#NULL!	1	2	2	4	4	4	5	4	4	5	5	5	8	8	1	1	2	1	1	1	1	#NULL!
099MSVIS	99	0	0	24	3	-0.07	22	11	36	36	2	2	1	2	1	1	1	2	1	1	1	1	1	1	1	#NULL!	#NULL!	1	1	1	5	5	5	5	5	5	5	5	5	9	8	1	1	1	1	1	1	1	#NULL!
100MSVIS	100	1	0	24	3	-0.02	26.5	9.5	36	36	4	3	2	1	1	1	1	1	2	1	1	1	1	1	2	2	2	#NULL!	#NULL!	#NULL!	5	5	5	5	5	5	5	5	5	7	8	2	1	1	2	1	1	1	#NULL!
101MSVIS	101	0	0	24	3	#NULL!	#NULL!	#NULL!	#NULL!	36	3	3	2	2	2	2	1	2	1	1	1	1	1	1	1	#NULL!	#NULL!	1	2	2	5	4	5	5	5	4	5	5	5	5	5	3	2	1	#NULL!	#NULL!	#NULL!	#NULL!	#NULL!
102MSVIS	102	0	0	24	3	#NULL!	#NULL!	#NULL!	#NULL!	36	4	3	3	1	1	1	1	1	2	1	1	1	1	1	2	2	2	#NULL!	#NULL!	#NULL!	5	5	5	5	5	5	5	5	5	3	7	1	1	1	1	1	1	1	#NULL!
103MSVIS	103	0	0	24	3	#NULL!	#NULL!	#NULL!	#NULL!	34	4	4	3	3	2	2	2	2	4	2	1	1	1	1	2	2	1	#NULL!	#NULL!	#NULL!	3	3	3	4	2	2	3	4	5	5	5	2	2	2	2	2	1	1	#NULL!
104MSVIS	104	0	0	24	3	#NULL!	#NULL!	#NULL!	#NULL!	35.5	#NULL!	#NULL!	#NULL!	#NULL!	#NULL!	#NULL!	#NULL!	#NULL!	#NULL!	#NULL!	#NULL!	#NULL!	#NULL!	#NULL!	#NULL!	#NULL!	#NULL!	#NULL!	#NULL!	#NULL!	#NULL!	#NULL!	#NULL!	#NULL!	#NULL!	#NULL!	#NULL!	#NULL!	#NULL!	#NULL!	#NULL!	#NULL!	#NULL!	#NULL!	#NULL!	#NULL!	#NULL!	#NULL!	#NULL!
105MSVIS	105	0	0	24	3	0.05	6.5	0	36	36	2	2	2	1	1	1	1	1	2	1	1	1	1	1	2	2	1	#NULL!	#NULL!	#NULL!	5	5	5	5	5	5	5	5	5	8	9	1	1	1	1	1	1	1	#NULL!
106MSVIS	106	0	0	24	3	#NULL!	#NULL!	#NULL!	#NULL!	36	4	3	3	4	2	3	2	3	3	2	2	1	2	6	1	2	3	2	5	4	3	4	3	3	3	3	5	4	5	1	8	3	2	3	1	6	2	1	#NULL!
107MSVIS	107	0	0	24	3	#NULL!	#NULL!	#NULL!	#NULL!	32	4	3	1	1	1	2	1	1	1	1	1	1	1	1	2	2	2	#NULL!	#NULL!	#NULL!	5	5	5	5	5	5	5	5	5	7	8	1	1	1	1	1	1	1	#NULL!
108MSVIS	108	0	0	24	3	#NULL!	#NULL!	#NULL!	#NULL!	34	4	3	2	2	3	3	3	3	3	3	2	3	3	3	2	1	#NULL!	#NULL!	#NULL!	#NULL!	5	5	3	5	5	5	5	5	5	7	7	4	3	1	1	1	2	1	#NULL!
109MSVIS	109	0	0	24	3	#NULL!	#NULL!	#NULL!	#NULL!	36	#NULL!	#NULL!	#NULL!	#NULL!	#NULL!	#NULL!	#NULL!	#NULL!	#NULL!	#NULL!	#NULL!	#NULL!	#NULL!	#NULL!	#NULL!	#NULL!	#NULL!	#NULL!	#NULL!	#NULL!	#NULL!	#NULL!	#NULL!	#NULL!	#NULL!	#NULL!	#NULL!	#NULL!	#NULL!	#NULL!	#NULL!	#NULL!	#NULL!	#NULL!	#NULL!	#NULL!	#NULL!	#NULL!	#NULL!
110MSVIS	110	1	0	24	3	#NULL!	#NULL!	#NULL!	#NULL!	36	3	2	2	1	1	1	1	1	1	1	1	1	1	1	1	#NULL!	#NULL!	1	1	1	5	5	5	5	5	5	5	5	5	8	10	#NULL!	1	1	1	#NULL!	#NULL!	#NULL!	#NULL!
111MSVIS	111	0	0	24	3	#NULL!	#NULL!	#NULL!	#NULL!	36	2	3	1	3	1	3	3	1	3	2	1	1	1	1	1	#NULL!	#NULL!	1	2	2	3	3	4	5	5	4	5	5	5	9	7	2	1	1	1	1	1	1	#NULL!
112MSVIS	112	0	0	24	3	#NULL!	#NULL!	#NULL!	#NULL!	36	4	2	1	2	1	1	1	1	1	1	1	1	1	1	1	#NULL!	#NULL!	1	1	1	5	5	5	5	5	5	5	5	5	7	9	1	1	1	1	1	1	1	#NULL!
113MSVIS	113	1	0	24	3	#NULL!	#NULL!	#NULL!	#NULL!	36	3	3	2	2	1	1	1	1	2	1	1	1	1	1	2	1	#NULL!	#NULL!	#NULL!	#NULL!	5	4	4	5	5	4	5	5	5	6	7	1	1	1	1	1	1	1	#NULL!
114MSVIS	114	#NULL!	0	24	3	#NULL!	#NULL!	#NULL!	#NULL!	36	3	2	2	3	1	1	1	1	1	1	1	1	1	2	2	1	#NULL!	#NULL!	#NULL!	#NULL!	5	4	4	5	5	5	5	5	5	8	9	1	1	1	1	1	2	1	#NULL!
115MSVIS	115	#NULL!	0	24	3	#NULL!	#NULL!	#NULL!	#NULL!	31.5	5	3	4	2	1	1	1	1	1	1	1	1	1	1	1	#NULL!	#NULL!	1	1	1	5	5	5	5	5	5	5	5	5	5	10	1	1	1	1	1	1	1	#NULL!
116MSVIS	116	#NULL!	0	24	3	#NULL!	#NULL!	#NULL!	#NULL!	36	2	3	1	1	1	1	1	1	1	2	1	1	1	1	1	#NULL!	#NULL!	1	2	1	5	3	5	5	5	5	5	5	5	7	7	1	1	2	1	3	1	1	#NULL!
117MSVIS	117	#NULL!	0	24	3	#NULL!	#NULL!	#NULL!	#NULL!	33	3	3	2	1	1	2	1	1	1	2	1	1	1	1	1	#NULL!	#NULL!	1	1	1	5	5	5	5	5	5	5	5	5	6	6	1	1	1	1	1	1	1	#NULL!
118MSVIS	118	#NULL!	0	24	3	#NULL!	#NULL!	#NULL!	#NULL!	30.5	3	4	3	3	1	1	1	1	1	1	1	1	1	1	1	#NULL!	#NULL!	1	1	1	5	5	5	5	5	5	5	5	5	7	6	2	1	1	1	1	1	1	#NULL!
119MSVIS	119	#NULL!	0	24	3	#NULL!	#NULL!	#NULL!	#NULL!	36	#NULL!	#NULL!	#NULL!	#NULL!	#NULL!	#NULL!	#NULL!	#NULL!	#NULL!	#NULL!	#NULL!	#NULL!	#NULL!	#NULL!	#NULL!	#NULL!	#NULL!	#NULL!	#NULL!	#NULL!	#NULL!	#NULL!	#NULL!	#NULL!	#NULL!	#NULL!	#NULL!	#NULL!	#NULL!	#NULL!	#NULL!	#NULL!	#NULL!	#NULL!	#NULL!	#NULL!	#NULL!	#NULL!	#NULL!
[truncated: 96 more columns]
